# Supplementary material for: Setting the pace: host rhythmic behaviour and gene expression patterns in the facultatively symbiotic cnidarian Aiptasia are determined largely by Symbiodinium
Source: Microbiome. 2018 May 9;6:83. doi: 10.1186/s40168-018-0465-9 (PMC5941691; doi:10.1186/s40168-018-0465-9)
Supplement: Supplementary file 1 — Expression, description and annotation of genes presnted and anlysed. (XLSX 9383 kb) [file 40168_2018_465_MOESM1_ESM.xlsx]

## Sheet: union_all4_8253genes
Contig	Contig_length	database sequence (subject) id	Cluster name	percent identity	Expect value	contig coverage	uniref coverage	35K rec homolog		HS Refseq	Hs GI	HS annotation	uniprot_ID	uniprot_Acc	Protein.names	Gene.names	Organism	GO_cellular.component	GO_molecular.function	GO_biological.process	GO_IDs	KO	InterPro	e.value	percent.identity	A1_TMM	A2_TMM	A3_TMM	A4_TMM	A5_TMM	A6_TMM	A7_TMM	A8_TMM	A9_TMM	A10_TMM	A11_TMM	A12_TMM	A13_TMM	S1_TMM	S2_TMM	S3_TMM	S4_TMM	S5_TMM	S6_TMM	S7_TMM	S8_TMM	S9_TMM	S10_TMM	S11_TMM
c100451_g1_i1	418	UniRef50_Q4UAR2	Cluster: SfiI-subtelomeric related protein family member, putative	72.22	1.8	12.4706	1.55251																	?	?	0.445	3.83	0.46	1.233	1.932	0	0.728	3.41	1.517	1.351	0.527	0	2.14	1.884	3.115	4.909	2.402	1.989	1.717	1.433	3.977	5.935	0.768	3.131
c100760_g1_i2	2650	UniRef50_A7RKI2	Cluster: Predicted protein (Fragment)	48.5	1e-60	18.5529	65.8635			XP_011546401.1	768052381	PREDICTED: G patch domain and ankyrin repeat-containing protein 1 isoform X1	A7RKI2	A7RKI2_NEMVE	Predicted protein (Fragment)	v1g84929	Nematostella vectensis (Starlet sea anemone)		nucleic acid binding		GO:0003676		IPR002110;IPR020683;IPR000467;	6e-60	48.5	3.249	3.578	2.036	2.992	3.316	1.748	1.301	3.43	1.905	3.341	2.349	1.741	2.765	4.522	2.185	4.631	3.139	2.704	1.822	3.103	3.813	5.058	1.956	3.311
c101039_g1_i1	1607	UniRef50_U6EFR9	Cluster: Photosystem II chlorophyll-binding protein CP47	92.34	0	91.0037	99.5976						U6EFR9	U6EFR9_9DINO	Photosystem II chlorophyll-binding protein CP47	psbB	Symbiodinium sp. C3	chloroplast; integral component of membrane; photosystem	chlorophyll binding	photosynthetic electron transport chain; protein-chromophore linkage	GO:0016168; GO:0009507; GO:0016021; GO:0009767; GO:0009521; GO:0018298		IPR000932;	0	93.09	0.223	6.411	2.299	5.081	6.623	0.762	2.173	6.384	4.653	4.367	6.068	0.361	3.258	1.715	7.693	8.541	5.091	5.819	5.009	2.2	27.091	10.32	12.108	6.914
c101150_g1_i1	2768	UniRef50_A7SDX0	Cluster: Predicted protein	80.82	7e-72	15.524	49.4881	NP_036610.2	24430132	NP_036610.2	24430132	WW domain-binding protein 2	A7SDX0	A7SDX0_NEMVE	Predicted protein	v1g244580	Nematostella vectensis (Starlet sea anemone)						IPR004182;IPR018826;	7e-62	80.82	34.998	50.867	28.287	33.177	46.783	30.442	30.254	38.478	27.122	31.397	34.227	27.67	35.066	49.807	41.265	46.844	53.217	42.946	42.329	57.153	50.728	50.776	50.558	51.825
c101618_g1_i1	1269	UniRef50_A7S6M8	Cluster: Ragulator complex protein LAMTOR4 homolog	68.54	4e-36	20.6042	92.6316	NP_001008396.1	56606127	NP_001008396.1	56606127	ragulator complex protein LAMTOR4	A7S6M8	LTOR4_NEMVE	Ragulator complex protein LAMTOR4 homolog (Late endosomal/lysosomal adaptor and MAPK and MTOR activator 4)	v1g232793	Nematostella vectensis (Starlet sea anemone)	lysosome; Ragulator complex		cellular response to amino acid stimulus; positive regulation of GTPase activity; positive regulation of TOR signaling; protein localization to lysosome; regulation of cell size	GO:0071986; GO:0071230; GO:0005764; GO:0043547; GO:0032008; GO:0061462; GO:0008361			3e-27	69.32	8.34	11.247	8.013	6.427	10.17	6.017	5.857	8.195	5.155	8.2	6.563	5.678	7.727	11.413	8.386	10.635	10.093	7.465	7.661	13.27	9.599	9.967	10.18	10.651
c101765_g3_i1	5046	UniRef50_B7PS85	Cluster: RNA polymerases L, putative	77.78	3e-54	6.82128	99.1453	XP_011525907.1	768000440	XP_011525907.1	768000440	PREDICTED: chromatin assembly factor 1 subunit A isoform X1	A7SGE2	A7SGE2_NEMVE	Predicted protein	v1g117224	Nematostella vectensis (Starlet sea anemone)		DNA binding; DNA-directed RNA polymerase activity	DNA-directed RNA polymerase activity; transcription, DNA-templated	GO:0003677; GO:0003899; GO:0006351	K03008;	IPR009025;IPR008193;	3e-52	88.89	3.775	3.122	2.638	3.049	3.508	3.009	4.379	3.025	2.908	3.351	2.065	3.418	3.826	4.849	3.728	5.303	4.363	4.3	4.436	6.15	5.139	4.181	4.983	4.985
c101765_g3_i2	5485	UniRef50_B7PS85	Cluster: RNA polymerases L, putative	77.78	3e-54	6.27578	99.1453	NP_006225.1	5453932	NP_006225.1	5453932	DNA-directed RNA polymerase II subunit RPB11-a	A7SGE2	A7SGE2_NEMVE	Predicted protein	v1g117224	Nematostella vectensis (Starlet sea anemone)		DNA binding; DNA-directed RNA polymerase activity	DNA-directed RNA polymerase activity; transcription, DNA-templated	GO:0003677; GO:0003899; GO:0006351	K03008;	IPR009025;IPR008193;	3e-52	88.89	1.619	3.103	1.336	1.534	2.653	1.758	0.199	2.509	0.924	2.053	2.57	1.263	2.33	3.312	2.146	2.68	2.024	1.509	1.593	1.862	1.511	2.941	0.714	1.504
c101831_g1_i1	571	UniRef50_H3L5H8	Cluster: Uncharacterized protein	33.33	1.1	29.2599	33.758																	?	?	9.119	9.7	6.043	7.819	10.208	7.491	6.937	9.804	6.056	7.844	10.324	6.708	10.104	9.638	10.067	16.14	13.88	11.814	10.914	12.909	19.835	15.56	14.028	14.236
c102337_g1_i1	1612	UniRef50_A7RRV1	Cluster: Predicted protein	66.83	0	75.5339	99.5169	XP_011532080.1	767923430	XP_011532080.1	767923430	PREDICTED: CCA tRNA nucleotidyltransferase 1, mitochondrial isoform X1	A7RRV1	A7RRV1_NEMVE	Predicted protein	v1g90946	Nematostella vectensis (Starlet sea anemone)		nucleotidyltransferase activity; RNA binding	nucleotidyltransferase activity; RNA processing	GO:0003723; GO:0006396; GO:0016779	K00974;	IPR002646;	3e-157	66.83	3.188	3.41	1.675	3.086	3.384	2.368	2.79	3.531	1.928	2.639	2.044	1.847	2.812	3.599	2.64	4.035	2.744	3.83	3.73	2.403	3.381	2.994	2.697	3.074
c102700_g1_i1	303	UniRef50_X1C0D6	Cluster: Marine sediment metagenome DNA, contig: S01H4_S05021 (Fragment)	42.31	0.096	49.1909	17.77																	?	?	0.557	4.342	1.27	2.71	1.355	0	1.357	2.115	1.403	3.508	3.94	0	1.61	5.216	5.33	3.67	3.004	0	1.068	1.14	2.97	6.149	3.349	2.355
c10290_g1_i1	5683	UniRef50_D2XNJ7	Cluster: Prickle2-like protein (Fragment)	55.56	8e-141	21.6338	59.8227	XP_011531742.1	767922521	XP_011531742.1	767922521	PREDICTED: prickle-like protein 2 isoform X7	A7RFX7	A7RFX7_NEMVE	Predicted protein (Fragment)	v1g79617	Nematostella vectensis (Starlet sea anemone)		zinc ion binding		GO:0008270		IPR010442;IPR001781;	0	87.43	6.143	8.181	4.992	5.09	7.603	6.119	5.195	6.809	5.349	5.236	5.352	4.893	6.979	8.577	8.119	7.743	5.856	6.015	6.363	7.289	8.335	8.459	7.09	7.132
c103806_g1_i1	369	?		?	?																			?	?	0	2.059	0	0.687	0.884	0	0	0.698	0	0	0.99	0	0	0.654	0	1.374	0	3.301	0.706	5.134	1.983	0.802	3.188	2.185
c103948_g1_i1	2733	UniRef50_A7RIE4	Cluster: Predicted protein	62.08	1e-94	37.8553	94.6667						A7RIE4	A7RIE4_NEMVE	Predicted protein	v1g178332	Nematostella vectensis (Starlet sea anemone)	nucleus	sequence-specific DNA binding transcription factor activity	sequence-specific DNA binding transcription factor activity	GO:0005634; GO:0003700	K04377;	IPR011598;IPR002418;IPR012682;	8e-85	62.64	5.435	8.517	5.2	6.135	9.084	4.919	4.908	5.666	4.346	4.294	5.889	4.001	6.6	9.033	6.507	10.424	9.94	6.965	7.556	9.478	10.955	9.892	9.706	9.081
c103952_g1_i1	582	UniRef50_A7SU27	Cluster: Predicted protein	28.42	0.6	40.3716	61.6438																	?	?	2.429	2.432	5.725	2.889	6.815	9.148	3.221	4.391	7.71	3.477	5.552	4.373	0	0.674	6.863	6.917	2.699	2.312	3.854	2.482	3.607	4.203	1.938	5.392
c104095_g1_i1	392	UniRef50_B6SK95	Cluster: Small nuclear ribonucleoprotein E	70.11	7e-39	65.1629	97.7273						F6KSS8	F6KSS8_PHYPO	Sm-E-like protein		Physarum polycephalum (Slime mold)	spliceosomal complex		mRNA splicing, via spliceosome	GO:0000398; GO:0005681		IPR010920;IPR001163;IPR006649;IPR027078;	5e-30	73.03	0.496	2.851	0.766	0.687	1.615	0	0.408	2.54	1.266	0.607	1.485	0	1.439	2.935	2.798	2.335	2.986	1.479	0.639	0.654	3.556	5.165	1.143	2.809
c104324_g1_i1	241	UniRef50_UPI0003FEA800	Cluster: hypothetical protein	44.44	1.8	43.4959	16.9903																	?	?	4.544	7.781	3.788	4.206	8.988	2.013	2.426	7.568	2.521	6.263	8.796	1.433	3.655	5.454	3.243	6.61	2.726	5.554	5.81	3.238	12.035	9.571	3.474	4.266
c104760_g2_i1	1872	UniRef50_L7MIV2	Cluster: Putative tick transposon (Fragment)	35.96	1e-105	78.729	97.561						G3MQG1	G3MQG1_9ACAR	Putative uncharacterized protein		Amblyomma maculatum (Gulf Coast tick)		nucleic acid binding		GO:0003676		IPR027806;IPR027805;IPR006612;	6e-91	37.01	1.123	1.23	0.821	1.026	1.548	0.508	0.893	1.113	0.433	1.016	0.737	0.955	1.222	1.507	1.048	1.201	1.25	1.665	1.317	1.636	1.665	1.23	1.018	1.39
c104831_g1_i1	553	UniRef50_Q9BQ49	Cluster: Small integral membrane protein 7	65.33	1e-26	39.7869	97.3333	NP_077009.2	115430213	NP_077009.2	115430213	small integral membrane protein 7 isoform 2 precursor	Q5RKS2	SMIM7_MOUSE	Small integral membrane protein 7	Smim7	Mus musculus (Mouse)	integral component of membrane			GO:0016021			4e-21	66.67	8.694	12.356	7.948	9.118	12.4	8.609	7.268	10.269	5.851	4.713	8.754	7.292	8.523	23.312	8.761	15.323	13.007	13.44	13.032	24.328	15.652	10.063	13.555	13.309
c104875_g1_i1	933	?		?	?																			?	?	2.662	3.914	2.277	2.766	5.402	2.287	2.349	3.744	3.045	3.152	3.013	2.218	1.847	3.937	2.759	4.294	2.726	6.818	4.417	6.511	7.307	5.165	7.795	4.417
c104957_g1_i1	542	UniRef50_UPI0004C76DA6	Cluster: hypothetical protein	36.36	2.1	29.7101	44.5455																	?	?	8.36	19.083	13.947	12.797	30.971	13.996	11.824	17.069	15.831	10.609	22.628	15.581	5.663	22.876	21.34	26.842	26.087	36.912	28.363	32.599	32.764	25.538	27.592	15.361
c105065_g2_i1	455	UniRef50_A0A098XJK2	Cluster: Laminin	26.47	0.8	43.8445	13.1115																	?	?	0	6.653	1.981	1.073	2.095	0	0.949	3.359	1.973	3.529	2.307	0	1.676	2.013	2.967	5.543	8.321	1.146	2.318	2.449	5.19	5.925	0.884	4.9
c105245_g1_i1	2576	UniRef50_A7RTB8	Cluster: Predicted protein (Fragment)	67.15	0	71.7831	93.2936	XP_006710961.1	578799765	XP_006710961.1	578799765	PREDICTED: protein zyg-11 homolog B isoform X1	A7RTB8	A7RTB8_NEMVE	Predicted protein (Fragment)	v1g201840	Nematostella vectensis (Starlet sea anemone)					K10350;	IPR011989;IPR016024;	0	67.15	5.283	5.684	4.204	4.281	6.921	4.371	3.154	4.735	3.935	4.692	5.225	4.224	4.564	5.444	5.913	7.666	7.115	5.917	6.316	5.721	6.937	5.753	6.911	5.959
c105344_g1_i1	1422	UniRef50_A7SIZ1	Cluster: Predicted protein	39.13	2e-47	58.0221	86.4952						A7SIZ1	A7SIZ1_NEMVE	Predicted protein	v1g245569	Nematostella vectensis (Starlet sea anemone)						IPR006578;	3e-40	39.38	1.275	1.715	0.624	1.157	1.692	1.159	1.643	1.164	1.118	1.278	0.895	1.019	1.326	2.271	1.612	1.989	0.981	1.166	1.498	2.482	2.025	1.465	2.17	2.015
c105365_g1_i1	1082	UniRef50_A7M8Y6	Cluster: Photosystem II protein D1	78.08	0	90.6449	94.051						Q2HQR1	Q2HQR1_9DINO	Photosystem Q(B) protein	psbA	Symbiodinium sp. ex Diploria labyrinthiformis	chloroplast; integral component of membrane; photosystem II	electron transporter, transferring electrons within the cyclic electron transport pathway of photosynthesis activity; metal ion binding	photosynthetic electron transport in photosystem II	GO:0009507; GO:0045156; GO:0016021; GO:0046872; GO:0009772; GO:0009523		IPR000484;IPR005867;	0	98.54	3.502	128.636	25.605	56.955	67.536	4.889	26.129	79.171	61.578	42.854	53.031	3.927	37.878	26.316	139.023	149.937	117.607	66.976	56.515	21.959	346.927	163.62	146.451	94.276
c105787_g1_i1	1177	UniRef50_A7S718	Cluster: Predicted protein	74.4	4e-104	51.7962	97.1292	NP_065724.1	10190714	NP_065724.1	10190714	ras-related protein Rab-22A	A7S718	A7S718_NEMVE	Predicted protein	v1g243307	Nematostella vectensis (Starlet sea anemone)		GTP binding	protein transport; small GTPase mediated signal transduction	GO:0005525; GO:0015031; GO:0007264	K07891;	IPR027417;IPR005225;IPR001806;IPR003579;	1e-80	74.4	18.703	24.451	13.706	17.614	26.934	16.303	15.618	19.396	14.496	16.641	19.162	13.023	17.339	26.644	20.103	30.262	27.706	27.674	26.054	35.183	28.129	26.575	29.788	27.289
c106131_g1_i1	409	UniRef50_A9XBB1	Cluster: Bacl-2	94.81	7e-86	97.1154	28.2105						A9XBB1	A9XBB1_9DINO	Bacl-2		Symbiodinium sp. C3							7e-72	94.81	0.152	2.423	0.471	0.64	1.5	0	0.75	2.357	0.787	1.121	2.476	0.223	1.553	1.963	1.622	2.037	1.664	0.343	0.2	0.891	5.786	6.844	1.589	0.653
c106311_g1_i3	4958	UniRef50_C3Z499	Cluster: Putative uncharacterized protein	38.65	0	61.337	89.7436						C3Z499	C3Z499_BRAFL	Putative uncharacterized protein	BRAFLDRAFT_78402	Branchiostoma floridae (Florida lancelet) (Amphioxus)	Ku70:Ku80 complex	damaged DNA binding; telomeric DNA binding	double-strand break repair via nonhomologous end joining; telomere maintenance	GO:0043564; GO:0003684; GO:0006303; GO:0000723; GO:0042162		IPR006165;	0	38.64	0.385	0.512	0.099	0.179	0.413	0.254	0.397	0.314	0.16	0.241	0.295	0.138	0.142	0.218	0.267	1.038	0.234	0.284	0.372	0.102	0.288	0.481	0.107	0.236
c106774_g1_i1	5075	UniRef50_A7SBP1	Cluster: Predicted protein (Fragment)	50.86	1e-129	23.6434	99.7519	NP_009126.2	154350220	NP_009126.2	154350220	DNA polymerase iota	A7SBP1	A7SBP1_NEMVE	Predicted protein (Fragment)	v1g112412	Nematostella vectensis (Starlet sea anemone)		damaged DNA binding; DNA-directed DNA polymerase activity	DNA-directed DNA polymerase activity; DNA repair	GO:0006281; GO:0003887; GO:0003684	K03510;	IPR017961;IPR001126;IPR017963;	4e-111	50.86	20.728	28.411	15.95	18.198	27.164	18.621	17.724	19.547	16.116	18.976	18.983	16.632	19.488	41.825	20.855	31.655	29.37	30.299	26.874	40.238	29.567	27.484	28.815	30.051
c107104_g1_i2	261	UniRef50_D7GTH2	Cluster: Histidine kinase	33.33	2	53.7594	10.5381																	?	?	5.637	6.234	5.474	3.67	6.488	8.05	4.853	8.367	5.03	5.016	7.385	6.283	2.33	7.11	6.022	7.964	5.793	7.102	13.7	6.116	6.69	10.395	7.126	10.197
c107217_g1_i1	3246	UniRef50_Q9UNH5	Cluster: Dual specificity protein phosphatase CDC14A	60.49	0	44.5017	77.1044	NP_003663.2	15451929	NP_003663.2	15451929	dual specificity protein phosphatase CDC14A isoform 1	A7SDJ9	A7SDJ9_NEMVE	Predicted protein (Fragment)	v1g11161	Nematostella vectensis (Starlet sea anemone)		protein tyrosine/serine/threonine phosphatase activity; protein tyrosine phosphatase activity	protein tyrosine/serine/threonine phosphatase activity; protein tyrosine phosphatase activity	GO:0004725; GO:0008138	K06639;	IPR029260;IPR000340;IPR020422;IPR026068;IPR029021;IPR000387;IPR016130;	6e-158	82.98	12.833	13.623	8.287	8.478	13.563	10.967	8.757	12.242	8.417	11.729	10.64	9.966	10.843	13.476	12.44	11.855	10.858	12.725	11.372	14.455	15.272	12.566	13.528	12.94
c107373_g1_i1	2608	UniRef50_Q9Y030	Cluster: Lamin (Fragment)	73.33	0	59.2383	99.8092	NP_001269554.1	544063466	NP_001269554.1	544063466	lamin isoform C	Q9Y030	Q9Y030_9CNID	Lamin (Fragment)	lamin	Tealia sp.	lamin filament; nuclear inner membrane	structural molecule activity		GO:0005638; GO:0005637; GO:0005198		IPR001664;IPR018039;IPR027696;IPR001322;	0	73.52	15.151	23.5	14.264	17.69	22.224	15.958	12.849	18.515	13.858	16.39	18.614	13.565	17.424	24.789	19.352	31.761	26.807	25.411	22.219	29.383	28.149	27.986	29.431	26.04
c107389_g1_i1	460	?		?	?																			?	?	2.915	3.271	1.752	2.277	3.499	1.779	2.482	3.106	0.969	2.314	2.265	1.613	2.008	1.18	2.126	4.083	3.409	2.263	3.749	2.64	3.063	4.502	2.607	4.815
c107393_g1_i1	745	UniRef50_Q2I6N9	Cluster: ATP synthase beta chain (Fragment)	100	0.051	6.59631	15.8416																	?	?	4.868	154.409	63.176	119.207	113.944	21.924	59.029	185.599	81.698	106.925	74.5	9.213	135.954	138.98	183.037	87.568	149.478	53.291	83.647	32.306	117.242	143.494	14.93	136.51
c107447_g1_i1	501	?		?	?																			?	?	7.773	13.455	6.196	6.295	7.104	7.989	10.048	4.755	2.429	11.122	4.582	4.246	14.517	8.587	6.655	12.345	18.657	12.108	14.539	7.673	8.026	7.39	5	18
c107805_g1_i1	218	UniRef50_E0YC57	Cluster: ORF13	30.99	5	91.4414	26.616																	?	?	0	3.886	0	1.938	2.259	0	0	1.042	0	1.225	3.624	0	3.04	6.445	1.503	2.853	3.778	3.066	0	7.594	14.768	5.069	1.197	2.951
c107921_g1_i3	2183	UniRef50_A7RJB5	Cluster: Predicted protein	58.06	0	66.5766	96.6667						A7RJB5	A7RJB5_NEMVE	Predicted protein	v1g159444	Nematostella vectensis (Starlet sea anemone)						IPR003347;	1e-166	57.06	6.487	8.619	5.791	6.38	8.228	5.946	5.272	6.324	4.882	5.079	6.321	4.776	7.434	9.529	7.486	8.598	8.411	8.738	8.281	10.031	10.575	8.331	9.787	10.272
c108004_g1_i1	272	UniRef50_UPI0004417950	Cluster: kinase-like protein	36.36	1.8	57.0397	20.0743																	?	?	3.613	10.194	5.463	5.514	7.027	2.887	6.982	7.629	6.364	7.739	5.71	2.048	4.697	8.21	5.389	6.225	5.19	6.377	7.861	16.644	13.443	10.063	4.965	12.192
c108223_g1_i1	364	UniRef50_R0FQY1	Cluster: 40S ribosomal protein S27 (Fragment)	80.25	5e-41	65.2291	69.5652						F0VQ12	F0VQ12_NEOCL	Ribosomal protein S27, related	NCLIV_062350	Neospora caninum (strain Liverpool)	ribosome	structural constituent of ribosome	translation	GO:0005840; GO:0003735; GO:0006412		IPR000592;IPR023407;IPR011332;	2e-33	80.49	0.577	19.037	2.332	5.815	7.123	0.762	6.507	11.625	4.357	6.912	3.392	0.541	5.502	7.149	12.469	19.176	10.264	8.474	5.877	6.421	13.761	20.843	3.268	12.874
c108644_g1_i1	1390	UniRef50_Q8DIF8	Cluster: Photosystem II CP43 reaction center protein	63.8	7e-180	94.1301	97.18						U6EFN7	U6EFN7_9DINO	Photosystem II chlorophyll-binding protein CP43	psbC	Symbiodinium sp. C3	chloroplast; integral component of membrane; photosystem	chlorophyll binding	photosynthetic electron transport chain; protein-chromophore linkage	GO:0016168; GO:0009507; GO:0016021; GO:0009767; GO:0009521; GO:0018298		IPR000932;	0	92.48	0.061	8.414	2.069	5.043	5.296	0.478	1.687	5.039	4.266	3.77	4.361	0.127	2.642	2.628	9.879	8.79	9.454	6.328	4.904	1.783	20.565	9.721	11.492	7.643
c108719_g1_i1	585	UniRef50_A0A088ATQ1	Cluster: Uncharacterized protein	67.57	3e-67	74.4538	78.4946	NP_510882.1	17865797	NP_510882.1	17865797	TM2 domain-containing protein 2 isoform a precursor	A7SBH8	A7SBH8_NEMVE	Predicted protein	v1g209713	Nematostella vectensis (Starlet sea anemone)						IPR007829;	6e-75	74.03	5.809	8.191	5.43	5.693	8.382	5.997	4.544	6.091	2.475	5.959	6.015	4.479	6.051	14.963	9.157	9.002	10.183	8.405	8.367	12.22	5.128	7.015	8.59	8.759
c108799_g1_i1	340	UniRef50_G0UKE1	Cluster: Putative uncharacterized protein TCIL3000_3_2790 (Fragment)	35.71	3.1	39.5954	2.94748																	?	?	9.382	13.343	5.999	7.556	10.968	4.36	6.364	7.963	4.973	9.059	6.963	5.869	8.494	6.138	9.216	11.125	12.522	12.098	10.628	12.243	8.736	14.148	9.349	15.635
c108925_g1_i1	662	UniRef50_G3V5H3	Cluster: Ataxin-3	67.72	2e-74	70.178	97.5155			NP_004984.2	13518019	ataxin-3 reference isoform	A7RMD5	A7RMD5_NEMVE	Predicted protein (Fragment)	v1g34645	Nematostella vectensis (Starlet sea anemone)		omega peptidase activity	omega peptidase activity	GO:0008242	K11863;	IPR006155;	1e-74	83.02	3.502	2.637	1.467	3.961	3.739	0.955	1.18	2.863	3.068	4.378	2.749	1.55	4.915	4.274	1.473	3.708	3.157	1.518	3.663	3.667	4.429	2.556	3.027	3.027
c109039_g1_i1	223	UniRef50_C3YUZ3	Cluster: Putative uncharacterized protein	38.46	4e-06	85.4626	2.87037																	?	?	5.82	13.502	5.791	8.958	14.62	7.735	1.544	11.565	12.865	3.414	13.431	5.509	4.678	20.169	11.135	14.257	5.82	12.755	9.912	25.208	17.091	18.779	16.653	6.829
c109242_g1_i1	238	UniRef50_UPI0004A44117	Cluster: PREDICTED: neurotrophin-4-like	33.33	6.2	61.5702	16.5192																	?	?	0	3.671	0	2.183	2.547	0	1.257	2.357	1.312	0.932	4.561	0	1.515	0.952	0	4.294	3.778	0	0	2.246	1.387	6.887	0	0
c109435_g1_i1	255	UniRef50_A7S831	Cluster: Predicted protein	35.29	4e-08	97.6923	9.38272						A7S831	A7S831_NEMVE	Predicted protein	v1g208243	Nematostella vectensis (Starlet sea anemone)						IPR013783;IPR013098;IPR003598;IPR006571;	5e-06	35.29	7.297	1.808	1.292	1.788	1.394	4.289	6.21	3.228	1.072	6.87	0.748	4.267	6.203	12.196	1.839	0.355	2.312	2.831	6.583	10.912	0	3.133	7.376	4.531
c109646_g1_i3	3796	UniRef50_P70169	Cluster: Double C2-like domain-containing protein beta	58.45	3e-92	22.0466	67.7184			NP_003576.2	295054132	double C2-like domain-containing protein beta	A7S352	A7S352_NEMVE	Predicted protein	v1g206051	Nematostella vectensis (Starlet sea anemone)	membrane; synaptic vesicle	transporter activity	transporter activity	GO:0016020; GO:0008021; GO:0005215		IPR000008;IPR001565;	4e-119	78.82	5.698	6.774	4.893	3.67	6.065	4.432	2.25	5.403	3.387	4.472	5.373	3.556	5.379	8.101	5.35	6.427	4.588	4.976	4.293	4.875	6.279	4.588	6.554	4.569
c109668_g1_i1	863	UniRef50_Q92979	Cluster: Ribosomal RNA small subunit methyltransferase NEP1	67.53	6e-111	78.1321	94.2623	NP_006322.4	194328699	NP_006322.4	194328699	ribosomal RNA small subunit methyltransferase NEP1	A7S524	A7S524_NEMVE	Predicted protein	v1g166546	Nematostella vectensis (Starlet sea anemone)		methyltransferase activity	methyltransferase activity	GO:0008168	K14568;	IPR029028;IPR005304;	7e-110	84.42	7.287	11.051	5.922	8.92	11.91	6.302	7.235	8.246	6.444	5.592	10.134	6.007	8.901	12.682	9.018	13.469	11.64	13.274	12.24	21.101	15.529	11.539	17.903	12.618
c109679_g1_i1	857	?		?	?																			?	?	10.678	13.511	7.444	9.87	14.169	9.758	5.989	10.199	9.353	8.65	10.893	8.672	10.729	13.495	12.173	20.242	14.114	11.373	11.124	11.205	11.963	15.26	11.376	10.726
c109732_g1_i1	230	UniRef50_Q8N0N9	Cluster: Opine dehydrogenase	50	4e-05	55.9829	11.1111																	?	?	0.587	4.072	0.876	0	1.884	0	1.401	4.361	0	3.089	1.011	0	2.538	0	2.512	1.912	2.105	0	0	1.264	0	7.646	0	2.469
c110073_g1_i1	342	UniRef50_P18281	Cluster: Actobindin	64.86	5e-21	63.5057	80.6818						L8GES6	L8GES6_ACACA	Actobindin, putative	ACA1_256510	Acanthamoeba castellanii str. Neff						IPR016365;IPR003124;	1e-15	66.67	0	2.451	0.328	0.301	0.346	0	0	0.658	0	0	3.445	0	0	0.357	0	0.173	0	0	0.277	0.429	42.568	11.122	0	0
c110186_g1_i1	220	UniRef50_Q5AYL1	Cluster: Uncharacterized protein	43.1	0.72	74.5536	8.2963																	?	?	0	6.588	0	0	2.192	0	0	5.039	0	4.755	1.169	0	1.96	2.489	2.917	3.314	6.09	1.479	0.868	1.467	1.788	1.968	0	2.857
c110253_g1_i1	7514	UniRef50_W4Z7D7	Cluster: Uncharacterized protein	45.94	4e-142	23.6649	62.0187	NP_208325.3	117414162	NP_115910.1	62955042	partitioning defective 6 homolog beta	H3AA39	H3AA39_LATCH	Uncharacterized protein	LRRCC1	Latimeria chalumnae (West Indian ocean coelacanth)						IPR001611;IPR025875;IPR003603;	9e-150	45.54	5.081	6.215	4.401	5.062	6.546	4.533	3.64	5.372	4.186	4.807	4.856	4.214	5.303	6.148	5.805	7.013	6	6.083	5.142	6.387	7.235	7.315	5.92	5.978
c110277_g1_i1	254	UniRef50_C1LC14	Cluster: Ribosomal Protein, Large subunit	57.14	5e-16	64.4788	47.4138						R7SBW9	R7SBW9_TREMS	Uncharacterized protein	TREMEDRAFT_74898	Tremella mesenterica (strain ATCC 24925 / CBS 8224 / DSM 1558 / NBRC 9311 / NRRL Y-6157 / RJB 2259-6) (Jelly fungus)	ribosome	structural constituent of ribosome	translation	GO:0005840; GO:0003735; GO:0006412	K02894;	IPR023571;IPR000218;	5e-14	58.21	0.435	1.826	0	2.409	2.807	0	1.048	2.61	2.178	1.539	2.275	0	1.25	0.773	1.859	2.844	3.904	2.87	1.107	1.839	3.453	6.973	0.741	0.918
c110760_g1_i1	202	UniRef50_Q8A1W9	Cluster: Uncharacterized protein	38.64	3.6	63.5922	41.0526																	?	?	5.577	7.687	2.748	7.716	7.478	5.55	6.64	10.998	0	12.934	4.783	3.948	9.422	5.226	20.094	6.052	8.366	2.028	15.426	0	4.902	10.716	0	7.86
c110844_g1_i1	342	UniRef50_K9I4R5	Cluster: Uncharacterized protein	31.67	1.2	48.8506	6.45514																	?	?	6.255	5.209	3.952	2.992	4.893	3.019	2.625	5.899	3.821	3.896	4.593	1.836	4.356	3.56	5.458	6.033	6.962	3.35	4.694	4.31	5.18	8.577	4.438	7.274
c110844_g1_i2	361	UniRef50_K9I4R5	Cluster: Uncharacterized protein	34.21	1.2	30.7065	4.04814																	?	?	5.04	6.075	2.671	3.764	5.979	3.883	6.143	4.432	1.471	4.912	5.857	0.828	3.352	4.432	2.858	3.987	5.217	4.3	3.978	6.15	5.18	6.866	3.652	4.493
c110882_g1_i1	351	UniRef50_U6LA44	Cluster: Uncharacterized protein	38.71	2e-14	77.8711	46						U6LA44	U6LA44_9EIME	Uncharacterized protein	EBH_0010700	Eimeria brunetti							3e-11	38.83	0.202	3.205	0.624	1.139	0.336	0	0.496	1.872	0	1.477	0.727	0	0.294	1.011	3.026	0.672	3.67	0.451	0.525	0	1.089	0.599	0.705	1.731
c110915_g1_i1	1327	UniRef50_P25787	Cluster: Proteasome subunit alpha type-2	84.12	4e-143	51.4815	99.1453	NP_002778.1	4506181	NP_002778.1	4506181	proteasome subunit alpha type-2	A7S263	A7S263_NEMVE	Proteasome subunit alpha type (EC 3.4.25.1)	v1g165493	Nematostella vectensis (Starlet sea anemone)	cytoplasm; nucleus; proteasome core complex, alpha-subunit complex	threonine-type endopeptidase activity	threonine-type endopeptidase activity; ubiquitin-dependent protein catabolic process	GO:0005737; GO:0005634; GO:0019773; GO:0004298; GO:0006511	K02726;	IPR029055;IPR000426;IPR023332;IPR001353;	8e-124	95.73	18.025	30.787	16.235	20.117	27.539	18.265	15.827	20.934	14.462	17.824	20.648	14.594	18.134	32.415	20.45	31.386	35.802	31.093	31.148	38.659	31.983	26.382	34.771	32.784
c111375_g1_i1	1450	UniRef50_W4ZHX9	Cluster: Uncharacterized protein	48.57	2e-92	62.7797	96.8927			XP_011527742.1	768020175	PREDICTED: formimidoyltransferase-cyclodeaminase isoform X8	A7RUE4	A7RUE4_NEMVE	Predicted protein	v1g93913	Nematostella vectensis (Starlet sea anemone)		folic acid binding; transferase activity	transferase activity	GO:0005542; GO:0016740		IPR013802;IPR012886;IPR022384;	2e-110	65.81	0.769	1.472	0.887	0.847	1.644	0.356	1.059	0.799	0.593	0.943	1.317	0.764	0.473	0.615	0.366	1.172	1.142	1.773	1.269	2.866	1.5	1.39	2.554	1.012
c111553_g1_i1	822	?		?	?																			?	?	7.419	9.253	5.857	7.556	8.776	6.149	6.452	6.88	7.003	6.556	8.364	6.697	7.699	8.071	8.672	12.153	9.688	8.865	7.909	9.084	13.813	12.277	10.662	14.245
c111651_g2_i1	456	UniRef50_A0A095CIR6	Cluster: ABC transporter PMR5	27.38	3.1	54.0948	5.24823																	?	?	11.437	21.366	8.298	11.922	19.811	10.296	7.235	18.505	18.34	12.881	14.264	9.818	11.288	13.228	13.992	22.394	9.211	12.314	13.051	19.781	17.923	19.977	21.788	16.544
c111884_g1_i1	655	?		?	?																			?	?	0.982	3.895	0.931	1.872	1.346	0.752	1.29	2.317	1.152	0.963	1.359	0.637	1.411	4.145	3.758	2.613	4.983	3.36	3.387	3.532	4.039	2.01	3.215	4.446
c112163_g1_i1	451	UniRef50_UPI0002657157	Cluster: PREDICTED: retinol dehydrogenase 14-like	50.85	2e-11	38.3442	20.2797						A7RNF1	A7RNF1_NEMVE	Predicted protein (Fragment)	v1g87569	Nematostella vectensis (Starlet sea anemone)		oxidoreductase activity	oxidoreductase activity	GO:0016491	K11170;	IPR002198;IPR002347;IPR016040;	2e-13	63.33	0.85	3.094	0.602	1.214	1.913	2.328	1.202	3.005	1.049	1.812	1.643	1.051	1.316	4.085	0.959	0.98	1.403	1.058	0.754	7.628	3.926	2.203	2.018	2.838
c112912_g1_i1	607	?		?	?																			?	?	15.708	20.565	13.016	14.217	15.591	11.557	15.397	22.229	17.519	20.202	16.55	12.057	19.716	17.164	20.875	16.313	18.864	18.299	16.466	22.105	23.802	23.324	16.43	18.87
c112912_g2_i1	318	?		?	?																			?	?	15.05	19.931	9.929	11.47	10.16	11.028	12.783	15.976	7.607	20.306	11.967	9.945	17.727	29.926	19.115	14.017	16.651	12.774	9.635	30.038	12.692	20.297	12.912	17.442
c112965_g2_i3	6611	UniRef50_Q8BGF3	Cluster: WD repeat-containing protein 92	74.29	1e-178	15.784	98.8796	XP_011543265.1	767968006	NP_443097.1	16506297	mitochondrial genome maintenance exonuclease 1	A7SZU3	A7SZU3_NEMVE	Predicted protein	v1g195059	Nematostella vectensis (Starlet sea anemone)						IPR015943;IPR001680;IPR017986;	4e-168	81.87	1.974	2.264	1.609	1.76	3.124	2.185	1.533	2.064	0.593	1.613	2.318	1.263	2.017	3.391	2.522	3.305	2.276	3.076	3.015	3.487	3.453	2.727	3.179	2.857
c113318_g1_i1	2814	?		?	?																			?	?	46.91	55.88	37.275	33.855	42.996	32.576	24.121	36.393	29.449	40.393	39.515	26.938	35.302	50.114	33.898	40.945	46.129	32.445	40.001	56.668	40.328	37.494	37.173	39.207
c113395_g2_i1	533	UniRef50_B6HUV0	Cluster: Pc22g09680 protein	29.85	1.4	34.6863	16.1765																	?	?	14.321	30.861	19.267	17.868	33.72	25.055	17.57	27.712	16.743	7.561	36.597	18.542	14.081	42.866	11.154	29.1	28.372	47.286	34.659	90.192	38.724	22.436	44.504	39.169
c113545_g1_i1	1010	UniRef50_A7S2H3	Cluster: Predicted protein	31	5e-33	58.3252	90.4545			XP_011514141.1	767946927	PREDICTED: Williams-Beuren syndrome chromosomal region 27 protein isoform X1	A7S2H3	A7S2H3_NEMVE	Predicted protein	v1g205772	Nematostella vectensis (Starlet sea anemone)						IPR029063;	3e-27	31	8.137	13.921	8.035	8.675	17.658	13.539	8.217	13.639	9.387	5.77	13.337	9.245	8.011	12.98	8.929	13.411	12.962	20.905	16.571	19.905	18.951	12.79	23.234	16.099
c113589_g1_i1	456	UniRef50_E3VMU6	Cluster: 60S ribosomal protein L37	72.29	9e-35	52.8017	94.2529			NP_000988.1	4506641	60S ribosomal protein L37	E3VMU6	E3VMU6_AMPCA	60S ribosomal protein L37	RPL37	Amphidinium carterae (Dinoflagellate)	ribosome	structural constituent of ribosome	translation	GO:0005840; GO:0003735; GO:0006412		IPR011331;IPR001569;IPR011332;	4e-30	70.11	0.648	5.712	0	3.378	3.124	0	1.886	3.349	0.981	4.22	3.687	0	3.144	3.808	8.346	7.004	5.064	2.292	2.48	3.419	7.924	8.566	1.759	4.881
c113705_g1_i1	2261	UniRef50_Q9BUL8	Cluster: Programmed cell death protein 10	58.82	7e-62	26.5768	92.4528	XP_011510671.1	767925586	XP_011510671.1	767925586	PREDICTED: programmed cell death protein 10 isoform X1	A7SN69	A7SN69_NEMVE	Predicted protein	v1g246324	Nematostella vectensis (Starlet sea anemone)					K18269;	IPR009652;	6e-88	79.34	14.817	20.174	12.217	15.121	23.617	16.08	13.566	16.117	12.17	13.237	16.149	13.554	15.521	22.152	15.298	21.337	19.889	21.953	20.13	24.193	22.569	20.554	22.574	22.635
c113883_g1_i1	723	UniRef50_UPI0002B48360	Cluster: PREDICTED: uncharacterized protein LOC100198680, partial	45.45	2e-07	22.2826	24.537						B7FF55	B7FF55_BRAFL	Variable region-containing chitin-binding protein 2	VCBP2	Branchiostoma floridae (Florida lancelet) (Amphioxus)	extracellular region	chitin binding	chitin metabolic process	GO:0008061; GO:0006030; GO:0005576		IPR002557;IPR007110;IPR013783;IPR003599;IPR013106;	3e-07	47.17	4.079	8.163	4.379	3.369	7.805	9.9	5.184	9.936	5.053	1.571	6.531	6.517	4.735	8.547	3.965	3.872	7.079	10.756	8.825	12.852	5.313	6.748	3.599	8.759
c114184_g1_i1	1273	UniRef50_Q9Y3B2	Cluster: Exosome complex component CSL4	62.57	9e-71	42.7799	95.3846	NP_057130.1	7705612	NP_057130.1	7705612	exosome complex component CSL4	A7RH11	A7RH11_NEMVE	Predicted protein	v1g238196	Nematostella vectensis (Starlet sea anemone)	exosome (RNase complex)	RNA binding		GO:0003723; GO:0000178	K07573;	IPR019495;IPR025721;IPR012340;IPR022967;	1e-77	77.42	7.945	8.973	6.152	6.398	9.439	6.851	5.746	7.963	6.239	8.231	7.848	6.029	6.326	10.382	9.444	11.49	9.58	11.559	8.987	11.058	9.034	10.373	9.019	9.989
c114600_g1_i1	524	UniRef50_Q2V999	Cluster: 40S ribosomal protein S15-like	70.2	2e-73	84.803	99.3377			NP_001009.1	4506687	40S ribosomal protein S15	A0A075AYE8	A0A075AYE8_9FUNG	40S ribosomal protein S15	O9G_002375	Rozella allomycis CSF55	small ribosomal subunit	RNA binding; structural constituent of ribosome	translation	GO:0003723; GO:0015935; GO:0003735; GO:0006412		IPR002222;IPR020934;IPR023575;IPR005713;	5e-59	79.43	0	0.895	0.635	0.141	0.336	0	3.298	3.177	0	0.189	0.558	0	0.152	0	0	5.985	0	0.235	0	5.586	14.162	2.759	0	0.218
c114628_g1_i4	1524	UniRef50_Q91604	Cluster: Serine/threonine-protein kinase stk11	69.32	1e-157	64.5806	78.2407			NP_000446.1	4507271	serine/threonine-protein kinase STK11	A7RTB4	A7RTB4_NEMVE	Predicted protein	v1g162441	Nematostella vectensis (Starlet sea anemone)		ATP binding; protein serine/threonine kinase activity	protein serine/threonine kinase activity	GO:0005524; GO:0004674	K07298;	IPR020636;IPR011009;IPR000719;IPR017441;IPR002290;	2e-148	70.31	4.453	6.336	3.229	4.601	6.738	3.842	3.022	4.695	3.182	3.802	4.93	3.11	5.9	8.438	4.855	6.446	4.974	7.367	4.923	8.993	6.392	4.427	7.903	4.956
c114734_g1_i1	227	UniRef50_UPI000441858E	Cluster: hypothetical protein PUNSTDRAFT_73413, partial	37.84	4.6	43.7229	16.5899																	?	?	0	4.249	0	2.531	0.98	0	1.456	3.642	0	1.079	3.171	0	1.761	2.231	1.305	3.987	3.292	0	1.555	3.949	6.444	7.09	1.045	1.286
c115007_g1_i1	3014	UniRef50_P60900	Cluster: Proteasome subunit alpha type-6	84.15	9e-145	24.0457	99.5935	NP_004888.2	19923761	NP_002782.1	23110944	proteasome subunit alpha type-6 isoform a	A7RIX7	A7RIX7_NEMVE	Proteasome subunit alpha type (EC 3.4.25.1)	v1g238636	Nematostella vectensis (Starlet sea anemone)	cytoplasm; nucleus; proteasome core complex, alpha-subunit complex	threonine-type endopeptidase activity	threonine-type endopeptidase activity; ubiquitin-dependent protein catabolic process	GO:0005737; GO:0005634; GO:0019773; GO:0004298; GO:0006511	K02730;	IPR029055;IPR000426;IPR001353;	8e-128	92.28	7.864	13.52	7.444	7.979	12.217	9.188	7.279	8.62	6.592	8.095	9.112	7.408	8.721	11.433	8.88	13.19	12.585	15.057	12.564	16.486	14.696	11.079	16.234	13.782
c1153_g1_i1	229	UniRef50_R1BEL8	Cluster: Uncharacterized protein	53.57	0.023	35.6223	13.8462																	?	?	0	1.649	0	0.819	4.787	1.179	0	1.771	1.471	0	2.054	0	0	3.242	0	7.743	0	9.101	3.778	16.61	14.1	2.588	37.628	1.249
c115423_g1_i1	320	UniRef50_UPI000524806E	Cluster: PREDICTED: uncharacterized protein LOC104432020 isoform X4	40	1	41.1043	53.6585																	?	?	0	5.265	0.372	2.748	2.807	0	1.202	2.256	0.627	4.901	3.497	0.35	2.5	1.656	3.145	5.899	7.547	1.646	0.954	3.013	5.93	10.566	0.429	2.09
c115541_g1_i1	1262	UniRef50_C3YWF0	Cluster: Phosphomannomutase	63.82	2e-112	57.3988	98	NP_000294.1	4557839	NP_000294.1	4557839	phosphomannomutase 2	A7RKH5	A7RKH5_NEMVE	Phosphomannomutase (EC 5.4.2.8)	v1g159761	Nematostella vectensis (Starlet sea anemone)	cytoplasm	phosphomannomutase activity	GDP-mannose biosynthetic process; mannose biosynthetic process; phosphomannomutase activity	GO:0009298; GO:0005737; GO:0019307; GO:0004615	K17497;	IPR023214;IPR006379;IPR005002;	8e-104	71.89	15.789	28.495	12.119	14.81	21.589	14.697	13.257	15.682	11.919	14.065	14.358	13.543	15.786	24.542	18.59	23.22	32.006	24.402	22.476	36.752	27.903	20.105	29.547	21.576
c115580_g3_i1	363	UniRef50_UPI0003B6D6AE	Cluster: hypothetical protein	46.05	2e-11	61.3514	23.6364						A9F9Y4	A9F9Y4_SORC5	Uncharacterized protein	sce4653	Sorangium cellulosum (strain So ce56) (Polyangium cellulosum (strain So ce56))							3e-08	52.54	5.374	1.09	5.868	8.769	2.182	16.12	7.015	1.75	7.3	3.121	0	4.617	4.422	1.874	2.423	1.576	1.718	1.705	2.709	0	7.687	3.112	0	1.617
c115759_g1_i1	1540	UniRef50_UPI0002B4974A	Cluster: PREDICTED: uncharacterized protein LOC101236484	49.61	3e-33	23.8825	47.8764						A9B720	A9B720_HERA2	Uncharacterized protein	Haur_3251	Herpetosiphon aurantiacus (strain ATCC 23779 / DSM 785)						IPR010310;	3e-23	36.17	11.376	15.254	7.74	8.911	11.794	9.961	7.82	11.797	8.816	8.326	9.723	7.016	11.657	16.262	11.629	13.632	12.342	14.048	12.278	17.806	14.964	12.951	12.26	13.782
c115810_g1_i1	902	UniRef50_A7SI97	Cluster: Guanine nucleotide-binding protein subunit gamma	60.87	5e-19	22.4401	98.5507			XP_011525826.1	768012200	PREDICTED: guanine nucleotide-binding protein G(I)/G(S)/G(O) subunit gamma-8 isoform X1	A7SI97	A7SI97_NEMVE	Guanine nucleotide-binding protein subunit gamma	v1g212694	Nematostella vectensis (Starlet sea anemone)	heterotrimeric G-protein complex	signal transducer activity	G-protein coupled receptor signaling pathway; signal transducer activity	GO:0007186; GO:0005834; GO:0004871		IPR015898;IPR001770;	1e-13	61.76	145.032	185.96	122.159	140.237	219.372	167.303	137.118	163.138	121.195	162.796	156.69	143.139	150.216	230.046	175.235	232.711	204.071	235.401	206.132	275.745	224.371	242.393	220.003	238.344
c116002_g1_i1	208	UniRef50_UPI00048F8A27	Cluster: hypothetical protein	29.41	0.35	95.7547	43.9189																	?	?	0	3.438	1.226	1.148	2.672	0	0	8.61	0	0	2.855	0	2.405	6.178	0	3.382	1.493	1.812	1.059	1.817	10.945	7.186	2.848	1.75
c116107_g1_i1	2629	UniRef50_C1E5L8	Cluster: Calcium-dependent cytoplasmic cysteine proteinase, papain-like protein	27.76	5e-24	41.2645	62.9857						C7TZP3	C7TZP3_SCHJA	Putative Calpain-11 (EC 3.4.22.-) (Fragment)	CANP11	Schistosoma japonicum (Blood fluke)	intracellular	calcium-dependent cysteine-type endopeptidase activity	calcium-dependent cysteine-type endopeptidase activity	GO:0004198; GO:0005622		IPR022684;IPR000169;IPR001300;	1e-20	32.77	0.071	0.932	0.099	0.442	0.336	0.091	0.254	0.84	0.194	0.859	0.664	0.021	0.464	0.476	1.038	1.086	0.675	0.294	0.153	0.124	1.233	1.412	0.17	0.085
c116253_g1_i1	827	?		?	?																			?	?	24.614	35.847	22.836	24.483	33.316	19.414	24.11	29.675	23.108	26.841	25.683	24.401	27.537	33.783	31.792	42.54	37.16	35.687	32.961	33.005	41.561	45.664	26.556	31.072
c116396_g1_i1	399	UniRef50_S8DNF9	Cluster: Uncharacterized protein	33.96	3.6	27.8325	16.5605																	?	?	1.134	4.379	0.985	0.668	4.181	2.256	1.963	1.973	0.821	2.922	2.012	1.826	2.557	3.094	1.355	1.864	3.175	1.078	2.28	1.253	0.432	3.101	0.83	1.022
c116487_g1_i1	1717	UniRef50_A7RIG3	Cluster: Predicted protein	52.93	1e-160	75.7159	95.3191	NP_001041637.1	115298650	NP_001041637.1	115298650	A/G-specific adenine DNA glycosylase isoform 3	A7RIG3	A7RIG3_NEMVE	Predicted protein	v1g159109	Nematostella vectensis (Starlet sea anemone)		hydrolase activity	base-excision repair; hydrolase activity	GO:0006284; GO:0016787	K03575;	IPR011257;IPR004036;IPR003265;IPR023170;IPR029119;IPR015797;	2e-128	51.98	1.073	1.789	0.985	1.402	1.749	0.925	0.827	1.416	1.323	1.77	1.38	1.083	1.155	1.626	1.661	2.056	2.51	1.783	1.355	1.715	1.829	0.823	1.991	1.428
c116518_g1_i1	2385	UniRef50_P62330	Cluster: ADP-ribosylation factor 6	79.43	6e-96	21.6082	99.4286			NP_001654.1	4502211	ADP-ribosylation factor 6	E9J4R7	E9J4R7_SOLIN	Putative uncharacterized protein (Fragment)	SINV_14695	Solenopsis invicta (Red imported fire ant) (Solenopsis wagneri)	intracellular	GTP binding	small GTPase mediated signal transduction	GO:0005525; GO:0005622; GO:0007264		IPR027417;IPR005225;IPR024156;IPR006689;	4e-81	80.45	51.141	67.258	44.785	55.205	78.59	52.214	46.048	55.506	43.797	52.069	55.369	45.587	54.185	87.418	61.764	90.969	76.372	75.283	70.52	92.291	79.71	81.724	77.855	79.625
c116525_g1_i1	1680	UniRef50_A7SNT6	Cluster: Predicted protein	57.48	1e-117	51.5808	97.973	NP_057579.1	7706041	NP_057579.1	7706041	TBC1 domain family member 7 isoform a	A7SNT6	A7SNT6_NEMVE	Predicted protein	v1g215090	Nematostella vectensis (Starlet sea anemone)		Rab GTPase activator activity	Rab GTPase activator activity	GO:0005097		IPR000195;	7e-94	57.48	2.459	3.709	1.259	2.098	3.989	2.633	1.93	2.995	2.144	2.932	3.181	2.399	3.097	4.294	2.096	4.342	4.48	3.889	2.232	3.126	3.864	3.133	4.259	2.412
c117071_g1_i1	389	?		?	?																			?	?	0.172	7.464	3.875	4.912	3.835	1.016	3.298	10.553	5.144	7.038	7.216	0.478	6.079	11.929	10.284	12.518	6.351	3.38	2.814	2.968	10.832	14.95	3.465	6.044
c117350_g1_i1	557	UniRef50_A7T1E7	Cluster: Predicted protein (Fragment)	87.95	2e-45	43.739	73.2143			NP_002189.1	4504721	interferon regulatory factor 1	A7T1E7	A7T1E7_NEMVE	Predicted protein (Fragment)	v1g141683	Nematostella vectensis (Starlet sea anemone)		regulatory region DNA binding; sequence-specific DNA binding transcription factor activity	sequence-specific DNA binding transcription factor activity	GO:0000975; GO:0003700		IPR019817;IPR001346;IPR011991;	4e-38	87.95	6.336	7.883	3.645	6.539	7.671	4.35	3.474	7.689	5.554	6.912	8.491	6.952	7.074	7.01	9.068	9.847	7.961	9.708	6.688	13.247	8.376	8.416	8.081	10.774
c117352_g1_i2	385	UniRef50_W4XKF5	Cluster: Uncharacterized protein	42.86	1.5	26.5306	23.9437																	?	?	1.761	3.131	0.525	1.195	2.643	1.718	0.838	1.983	0.878	1.707	2.76	0.976	0.994	2.965	2.383	2.604	1.538	1.146	1.765	5.044	2.754	2.289	2.357	2.8
c117386_g1_i1	683	?		?	?																			?	?	2.136	3.476	2.189	1.374	2.884	1.565	0.871	2.843	0.912	1.822	2.054	1.709	2.661	2.211	3.54	3.055	1.907	2.224	2.108	1.918	3.443	2.535	2.67	1.504
c117457_g1_i1	5644	UniRef50_F8WBR3	Cluster: Roundabout homolog 2	36.9	2e-95	25.3877	87.0567			NP_002932.1	4506569	roundabout homolog 1 isoform a precursor	A4IIH6	A4IIH6_XENTR	Robo1 protein	robo1	Xenopus tropicalis (Western clawed frog) (Silurana tropicalis)					K06753;	IPR003961;IPR007110;IPR013783;IPR013098;IPR003598;	2e-93	34.86	15.617	23.593	13.18	15.582	22.935	14.606	12.838	21.247	11.12	12.975	14.885	11.728	19.394	23.094	21.063	23.998	19.763	15.821	14.482	17.535	24.675	22.137	20.1	19.249
c117795_g1_i1	550	UniRef50_UPI00051E2EF9	Cluster: PREDICTED: uncharacterized protein LOC104147408	34.44	4.2	45.3571	35.2																	?	?	4.909	7.753	3.853	6.398	8.747	2.704	3.783	6.506	5.897	5.456	6.405	3.948	6.648	8.468	8.227	11.865	7.421	7.523	4.961	10.675	10.606	11.571	9.876	8.939
c117826_g1_i1	406	UniRef50_U6B4U4	Cluster: Flagellar basal body protein	42.86	7.6	25.1816	25.9542																	?	?	13.764	16.987	16.552	12.778	27.136	15.958	12.221	18.627	12.318	11.928	20.089	11.505	18.248	20.417	19.045	26.179	24.666	26.087	21.284	24.543	19.671	21.72	27.851	24.735
c117886_g1_i1	544	UniRef50_UPI000497905A	Cluster: hypothetical protein	40	7.4	21.4801	43.3333																	?	?	2.348	2.814	1.511	2.164	3.018	1.565	2.162	3.005	1.996	3.037	2.465	1.804	2.812	2.231	3.263	3.074	3.328	1.969	3.024	4.525	3.412	3.198	2.509	5.165
c117901_g1_i1	872	?		?	?																			?	?	9.008	11.135	8.407	9.729	16.466	9.859	9.176	10.219	9.421	6.849	12.631	7.684	10.199	15.221	10.512	14.238	12.971	13.793	12.545	12.503	15.745	14.63	11.492	15.191
c117903_g1_i1	2761	UniRef50_H0ZC06	Cluster: Proteasome subunit alpha type	82.53	7e-123	24.4302	91.9355	NP_002783.1	4506189	NP_002783.1	4506189	proteasome subunit alpha type-7	A7RMQ8	A7RMQ8_NEMVE	Proteasome subunit alpha type (EC 3.4.25.1)	v1g179894	Nematostella vectensis (Starlet sea anemone)	cytoplasm; nucleus; proteasome core complex, alpha-subunit complex	threonine-type endopeptidase activity	threonine-type endopeptidase activity; ubiquitin-dependent protein catabolic process	GO:0005737; GO:0005634; GO:0019773; GO:0004298; GO:0006511	K02731;	IPR029055;IPR000426;IPR023332;IPR001353;	6e-109	91.38	6.376	11.452	5.036	5.853	9.324	6.769	6.165	6.364	5.737	6.231	6.047	4.882	6.288	12.177	7.159	11.836	11.379	10.923	10.628	15.064	10.914	9.828	13.671	11.455
c117904_g1_i1	903	UniRef50_A7S100	Cluster: Predicted protein	53.38	4e-45	48.2046	37.0558	NP_065108.1	9966849	NP_065108.1	9966849	fructose-2,6-bisphosphatase TIGAR	A7S100	A7S100_NEMVE	Predicted protein	v1g242088	Nematostella vectensis (Starlet sea anemone)		catalytic activity	catalytic activity	GO:0003824	K14634;	IPR013078;IPR029033;IPR001345;	3e-37	53.38	1.68	3.932	2.146	2.738	3.941	1.586	1.467	2.519	1.905	2.911	2.865	1.751	3.352	4.244	4.104	4.515	4.255	4.105	2.814	6.184	3.34	4.427	5.581	4.815
c117935_g1_i1	601	?		?	?																			?	?	2.884	11.014	4.642	2.108	5.69	6.241	3.375	5.504	4.551	3.11	4.73	5.434	3.419	7.714	5.389	5.985	2.654	8.983	5.152	19.036	8.201	3.839	12.599	7.463
c117974_g1_i1	2646	UniRef50_A7RHA8	Cluster: Predicted protein	45.81	1e-50	22.4823	39.8						A7RHA8	A7RHA8_NEMVE	Predicted protein	v1g197133	Nematostella vectensis (Starlet sea anemone)		methyltransferase activity	methyltransferase activity	GO:0008168		IPR006954;IPR029063;IPR007848;	2e-43	45.81	7.388	11.368	8.681	8.685	13.803	10.327	7.566	11.19	8.737	5.687	10.703	7.483	7.064	12.772	11.53	20.3	14.492	17.819	13.251	24.125	19.013	16.811	24.797	16.335
c118144_g1_i1	578	UniRef50_F6PGA3	Cluster: Histone H3 (Fragment)	76.81	3e-58	69.7279	93.8356			NP_001005464.1	53793688	histone H3.2	F7CNI3	F7CNI3_ORNAN	Histone H3 (Fragment)	LOC100093260	Ornithorhynchus anatinus (Duckbill platypus)	nucleosome; nucleus	DNA binding		GO:0003677; GO:0000786; GO:0005634		IPR009072;IPR007125;IPR000164;	1e-45	77.86	0.091	3.345	0.963	1.364	1.451	0.183	1.103	2.752	1.597	1.477	1.77	0	1.809	2.162	2.611	4.073	2.726	0.999	0.572	2.133	3.607	4.78	1.072	2.838
c118217_g1_i1	1532	UniRef50_P62258	Cluster: 14-3-3 protein epsilon	65.64	4e-102	49.0372	98.8235	NP_006752.1	5803225	NP_006752.1	5803225	14-3-3 protein epsilon	T1II32	T1II32_STRMM	Uncharacterized protein		Strigamia maritima (European centipede) (Geophilus maritimus)						IPR000308;IPR023409;IPR023410;	1e-84	66.41	193.228	272.488	167.864	194.886	302.846	217.911	179.261	219.23	165.232	198.004	219.844	177.432	192.971	309.491	222.285	305.043	280.749	320.617	281.67	337.502	318.51	294.366	336.594	314.526
c118308_g1_i2	2815	UniRef50_Q2NLA8	Cluster: Inosine triphosphate pyrophosphatase	70.11	4e-85	19.2523	93.8462	NP_258412.1	15626999	NP_258412.1	15626999	inosine triphosphate pyrophosphatase isoform a	A7RWC9	ITPA_NEMVE	Inosine triphosphate pyrophosphatase (ITPase) (Inosine triphosphatase) (EC 3.6.1.19) (Non-canonical purine NTP pyrophosphatase) (Non-standard purine NTP pyrophosphatase) (Nucleoside-triphosphate diphosphatase) (Nucleoside-triphosphate pyrophosphatase) (NTPase)	v1g163483	Nematostella vectensis (Starlet sea anemone)	cytoplasm	metal ion binding; nucleoside-triphosphate diphosphatase activity; nucleotide binding	deoxyribonucleoside triphosphate catabolic process; nucleoside-triphosphate diphosphatase activity; nucleotide metabolic process	GO:0005737; GO:0009204; GO:0046872; GO:0047429; GO:0000166; GO:0009117	K01519;	IPR002637;IPR027502;IPR029001;	2e-88	77.34	5.951	7.976	5.353	6.314	8.709	5.316	5.801	6.283	4.574	5.414	6.542	5.583	6.392	10.243	7.288	8.656	8.744	9.14	8.491	10.9	9.568	10.309	10.412	8.967
c118695_g1_i1	962	?		?	?																			?	?	279.934	253.637	297.993	174.515	315.63	365.404	207.32	347.583	221.495	86.859	404.166	229.377	165.632	91.037	127.79	383.667	110.374	393.089	181.385	318.534	126.923	152.616	69.239	129.388
c118747_g1_i1	2016	UniRef50_U6EG22	Cluster: Photosystem I P700 chlorophyll a apoprotein A2	85.39	0	98.1463	96.6811						U6EG22	U6EG22_9DINO	Photosystem I P700 chlorophyll a apoprotein A2	psaB	Symbiodinium sp. C3	chloroplast; integral component of membrane; photosystem I		photosynthesis	GO:0009507; GO:0016021; GO:0015979; GO:0009522		IPR001280;IPR020586;	0	85.39	0.192	6.634	1.576	4.168	4.104	0.671	1.357	5.302	4.482	2.964	4.899	0.361	2.083	3.014	6.507	8.06	6.27	4.829	3.644	3.43	16.906	8.641	10.858	5.335
c118914_g1_i1	1227	UniRef50_A7RGJ6	Cluster: Predicted protein (Fragment)	74.43	3e-92	41.0256	90.6736						A7RGJ6	A7RGJ6_NEMVE	Predicted protein (Fragment)	v1g158355	Nematostella vectensis (Starlet sea anemone)	integral component of membrane		transport	GO:0016021; GO:0006810		IPR009038;IPR015720;	1e-72	74.43	11.346	15.859	9.82	9.955	14.13	11.75	11.923	12.02	9.056	7.896	11.925	10.073	11.24	18.562	14.111	17.59	18.657	16.83	14.291	23.606	17.276	17.303	16.555	17.225
c119016_g1_i1	2521	UniRef50_P78330	Cluster: Phosphoserine phosphatase	58.72	7e-87	25.468	96.4444	XP_011513763.1	767945660	XP_011513763.1	767945660	PREDICTED: phosphoserine phosphatase isoform X1	A7SA51	A7SA51_NEMVE	Predicted protein	v1g209120	Nematostella vectensis (Starlet sea anemone)		phosphoserine phosphatase activity	L-serine biosynthetic process; phosphoserine phosphatase activity	GO:0006564; GO:0004647	K01079;	IPR023214;IPR006383;IPR023190;IPR004469;	1e-81	69.12	4.949	16.176	6.842	9.296	18.533	8.599	8.195	10.482	6.592	7.666	9.228	6.103	8.106	19.346	12.39	17.994	19.088	20.209	15.722	22.15	20.852	13.924	27.511	17.556
c119195_g1_i1	999	UniRef50_K7J2J4	Cluster: Uncharacterized protein	61.16	4e-84	65.748	94.0426	NP_076970.1	13129044	NP_076970.1	13129044	phosducin-like protein 3	A7SI18	A7SI18_NEMVE	Predicted protein	v1g119091	Nematostella vectensis (Starlet sea anemone)						IPR024253;IPR012336;	9e-91	77.63	9.979	11.89	7.378	8.111	13.14	7.989	8.085	10.067	7.63	9.425	9.66	8.289	9.062	22.142	9.701	14.401	12.459	12.853	10.733	20.74	12.857	10.031	12.028	13.214
c119201_g1_i2	2293	UniRef50_J9K3Z9	Cluster: Uncharacterized protein	65.67	3e-135	42.7959	60.5893						A0A087UIE5	A0A087UIE5_9ARAC	Uncharacterized protein (Fragment)	X975_26308	Stegodyphus mimosarum		RNA binding; zinc ion binding		GO:0003723; GO:0008270		IPR004087;IPR004088;IPR001878;	4e-122	58.57	6.255	7.24	4.291	4.234	7.017	4.228	4.169	6.435	3.342	4.545	6.363	4.723	5.246	9.162	5.488	8.204	6.989	7.298	5.543	7.752	6.423	6.117	7.608	6.546
c119393_g1_i2	1391	UniRef50_A7SUI0	Cluster: Predicted protein	75	1e-73	30.4594	99.3056	NP_057055.2	186928852	NP_057055.2	186928852	28S ribosomal protein S7, mitochondrial	A7SUI0	A7SUI0_NEMVE	Predicted protein	v1g193667	Nematostella vectensis (Starlet sea anemone)			translation	GO:0006412	K02992;	IPR000235;IPR023798;	1e-58	75	2.824	3.345	1.992	3.077	3.903	2.927	2.338	3.298	2.053	2.733	3.276	2.346	3.513	3.996	3.431	4.698	4.849	4.261	3.12	6.432	3.679	4.566	4.206	4.275
c119406_g1_i1	592	UniRef50_I1GF86	Cluster: Thioredoxin	48.98	3e-23	48.6711	88.6792						H6BD64	H6BD64_OSTED	Thioredoxin (Fragment)		Ostrea edulis (Native oyster) (European flat oyster)		protein disulfide oxidoreductase activity	cell redox homeostasis; glycerol ether metabolic process; protein disulfide oxidoreductase activity	GO:0045454; GO:0006662; GO:0015035		IPR005746;IPR012336;IPR017937;IPR013766;	4e-23	60.82	16.963	52.927	17.494	38.813	72.352	24.455	18.496	38.852	51.336	17.437	73.52	19.837	21.553	73.169	18.027	69.248	23.883	93.435	57.298	216.065	79.802	47.535	115.287	53.357
c119419_g1_i3	754	UniRef50_H2Y641	Cluster: Uncharacterized protein	42.86	1e-07	24.1199	26.6094						H2Y641	H2Y641_CIOSA	Uncharacterized protein		Ciona savignyi (Pacific transparent sea squirt)						IPR000742;IPR013032;IPR001611;	5e-07	43.55	0	0	0	1.393	1.413	0	2.768	0	0	4.199	0.769	0.021	1.78	4.472	0	2.114	0	2.469	1.336	2.121	2.847	2.256	1.509	1.23
c119470_g1_i1	512	UniRef50_U9TL88	Cluster: Uncharacterized protein	43.64	7.9	31.4779	10.1732																	?	?	29.472	68.152	31.024	39.162	59.116	31.55	30.474	48.99	42.657	33.659	43.855	25.622	43.655	58.275	53.932	54.289	78.728	64.086	49.494	84.381	83.697	83.232	84.695	61.956
c119585_g1_i1	1461	UniRef50_A0YZT1	Cluster: Precorrin-6x reductase (Fragment)	42.5	3.8	7.80619	41.0526																	?	?	1.741	1.537	1.697	1.628	1.634	1.352	2.074	1.69	1.3	2.43	1.369	1.624	1.894	1.477	1.74	1.864	2.312	1.45	1.698	1.591	2.271	1.925	1.295	2.251
c119680_g1_i1	3021	UniRef50_P35813	Cluster: Protein phosphatase 1A	54.62	9e-126	36.4909	96.5969			XP_011535186.1	767980834	PREDICTED: protein phosphatase 1A isoform X1	A7SJS2	A7SJS2_NEMVE	Predicted protein	v1g213347	Nematostella vectensis (Starlet sea anemone)		magnesium ion binding; manganese ion binding; protein serine/threonine phosphatase activity	protein dephosphorylation; protein serine/threonine phosphatase activity	GO:0000287; GO:0030145; GO:0006470; GO:0004722	K04461;	IPR001932;IPR012911;IPR000222;IPR015655;	7e-149	73.98	21.416	25.047	14.363	17.661	25.04	14.84	13.202	17.817	14.713	16.096	20.1	12.811	15.71	28.944	16.949	30.358	26.411	22.805	22.495	32.385	26.865	20.693	27.101	23.515
c120025_g1_i1	1145	UniRef50_A7S298	Cluster: Predicted protein	81.54	6e-30	16.6524	98.4615	XP_011509532.1	767918255	XP_011509532.1	767918255	PREDICTED: NADH dehydrogenase	A7S298	A7S298_NEMVE	Predicted protein	v1g165533	Nematostella vectensis (Starlet sea anemone)	mitochondrial respiratory chain complex I		electron transport chain	GO:0022900; GO:0005747	K03959;	IPR012576;	5e-25	81.54	13.228	18.645	12.545	13.004	19.676	13.264	11.824	13.659	11.542	11.918	13.726	10.985	12.452	30.6	15.693	22.442	19.034	22.668	20.826	33.942	19.136	19.645	23.225	22.143
c120033_g1_i3	380	UniRef50_H0Y5B4	Cluster: 60S ribosomal protein L36a	68.22	2e-37	81.137	94.6429			NP_066357.2	316983124	60S ribosomal protein L36a isoform a	F8QQH8	F8QQH8_KARVE	Ribosomal protein L44	RP-L44	Karlodinium veneficum (Dinoflagellate) (Karlodinium micrum)	ribosome	structural constituent of ribosome	translation	GO:0005840; GO:0003735; GO:0006412		IPR000552;IPR011332;	5e-49	96.3	0	1.249	0.865	1.11	2.019	0.356	0	2.499	0	2.335	1.738	0	0.814	0	2.887	2.286	2.087	1.009	2.29	0.451	3.268	4.609	0	0
c120039_g1_i1	229	UniRef50_A8DVL4	Cluster: Predicted protein (Fragment)	41.94	1.5	39.485	41.6667																	?	?	2.965	8.265	0.887	3.284	2.874	4.726	2.846	7.072	1.471	2.084	7.195	0.838	6.856	3.242	2.541	7.743	6.396	1.303	5.295	5.112	6.269	3.444	4.072	2.497
c120516_g1_i1	996	?		?	?																			?	?	7.55	7.743	6.119	7.527	8.276	4.228	4.985	5.969	5.748	8.085	7.553	4.84	6.193	8.25	7.001	12.086	7.394	9.257	7.651	9.061	8.407	10.459	9.376	9.185
c120549_g1_i2	335	UniRef50_A0A0A0JE43	Cluster: Uncharacterized protein	30.12	0.41	68.3284	31.6406																	?	?	8.765	21.413	10.641	14.65	13.851	8.548	3.276	13.669	7.402	11.352	8.765	4.458	14.261	43.669	9.028	18.647	19.358	8.973	14.978	27.115	11.397	13.25	6.938	16.118
c120599_g1_i1	481	UniRef50_K6UDH6	Cluster: Uncharacterized protein (Fragment)	31.09	1	68.9796	10.9005																	?	?	0	4.063	0.909	2.286	1.336	0.234	1.445	3.976	3.011	2.796	3.171	0.17	2.547	1.279	5.429	5.361	4.867	1.048	1.364	1.332	3.484	7.165	2.42	1.249
c120747_g1_i1	290	UniRef50_A7S6D2	Cluster: Predicted protein (Fragment)	67.57	3e-09	37.2881	21.3018						E9GB00	E9GB00_DAPPU	Putative uncharacterized protein	DAPPUDRAFT_301952	Daphnia pulex (Water flea)		calcium ion binding		GO:0005509		IPR013320;IPR000742;IPR001881;IPR013032;IPR000152;IPR018097;IPR009030;IPR001791;	5e-10	71.79	3.401	9.169	3.744	1.289	5.508	1.85	1.5	5.605	2.338	2.21	5.436	3.067	3.125	6.366	3.283	5.572	7.205	1.362	3.158	3.825	2.467	3.625	2.652	3.254
c120816_g1_i1	3190	UniRef50_A6QLT2	Cluster: Myotubularin-related protein 2	62.39	0	43.8964	73.717						A7RVM7	A7RVM7_NEMVE	Predicted protein	v1g241000	Nematostella vectensis (Starlet sea anemone)		protein tyrosine phosphatase activity	protein tyrosine phosphatase activity	GO:0004725	K18081;	IPR004182;IPR010569;IPR011993;IPR029021;IPR016130;	0	81.47	4.605	5.274	4.335	4.912	6.046	3.517	1.985	4.654	4.288	4.315	5.046	3.63	5.35	6.049	5.765	7.455	5.928	4.487	4.512	5.608	8.458	7.069	6.215	5.183
c120816_g1_i2	2805	UniRef50_A6QLT2	Cluster: Myotubularin-related protein 2	60.99	0	61.6059	90.8243	NP_057240.3	44680154	NP_057240.3	44680154	myotubularin-related protein 2 isoform 1	A7RVM7	A7RVM7_NEMVE	Predicted protein	v1g241000	Nematostella vectensis (Starlet sea anemone)		protein tyrosine phosphatase activity	protein tyrosine phosphatase activity	GO:0004725	K18081;	IPR004182;IPR010569;IPR011993;IPR029021;IPR016130;	0	80.67	12.56	16.139	9.469	10.755	18.513	11.77	10.456	12.182	8.816	11.719	13.126	9.393	10.833	16.639	13.063	17.187	14.717	15.507	13.7	20.221	15.313	14.822	17.296	15.446
c120876_g1_i1	430	UniRef50_Q4G3B2	Cluster: Cytochrome b6-f complex subunit 8	78.95	0.29	12.7854	62.069																	?	?	0.142	2.637	0	1.374	0.231	0	1.037	1.953	0.719	1.55	2.275	0	1.837	1.339	1.187	2.335	1.781	0.95	0.544	0.812	4.933	5.871	0.482	0.303
c120903_g2_i1	1642	UniRef50_A7T0M0	Cluster: Predicted protein	36.67	1e-14	25.0898	21.8563						A7T0M0	A7T0M0_NEMVE	Predicted protein	v1g248367	Nematostella vectensis (Starlet sea anemone)		carbohydrate binding		GO:0030246		IPR001304;IPR016186;IPR016187;	9e-16	25.85	3.32	2.236	0.766	1.901	2.278	1.118	1.092	2.054	1.198	2.084	1.654	0.902	2.405	2.162	2.136	1.979	2.915	1.783	2.156	2.02	2.189	1.583	1.009	2.421
c120998_g1_i1	1986	?		?	?								Q1ZXP5	Q1ZXP5_DICDI	Uncharacterized protein	vilC DDB_G0271058	Dictyostelium discoideum (Slime mold)			cytoskeleton organization	GO:0007010		IPR029006;IPR007123;IPR007122;IPR003128;	6e-12	25.07	0.02	1.351	0.252	0.932	0.481	0.122	0.298	1.072	0.513	0.806	0.832	0.17	0.777	0.932	1.81	1.172	1.25	0.578	0.334	0.169	1.614	2.107	0.071	0.463
c121091_g1_i1	2010	UniRef50_C3Y246	Cluster: Putative uncharacterized protein	29.95	5e-60	77.593	94.0246	NP_775826.2	94400921	NP_775826.2	94400921	peroxisomal leader peptide-processing protease isoform a	H3BC03	H3BC03_LATCH	Uncharacterized protein	TYSND1	Latimeria chalumnae (West Indian ocean coelacanth)		serine-type endopeptidase activity	serine-type endopeptidase activity	GO:0004252		IPR001254;IPR009003;	3e-55	31.14	2.358	3.159	1.762	2.089	2.615	1.342	1.941	2.732	2.064	1.56	2.065	1.613	2.794	3.55	2.393	3.468	3.058	2.645	2.337	3.949	3.34	2.748	3.724	3.358
c121192_g1_i1	1003	UniRef50_P62314	Cluster: Small nuclear ribonucleoprotein Sm D1	87.5	6e-46	28.1373	79.8319	NP_008869.1	5902102	NP_008869.1	5902102	small nuclear ribonucleoprotein Sm D1 isoform 1	A7SJZ4	A7SJZ4_NEMVE	Predicted protein	v1g235585	Nematostella vectensis (Starlet sea anemone)					K11087;	IPR027141;IPR010920;IPR001163;IPR006649;	2e-38	94.79	37.882	45.873	29.525	30.354	44.755	36.246	29.945	38.983	22.229	34.235	32.941	30.717	37.462	63.877	40.049	45.057	59.433	53.203	51.087	61.136	50.821	48.947	50.71	54.824
c121359_g1_i1	5388	UniRef50_D2VAY1	Cluster: Predicted protein	24.86	7e-42	37.7693	46.0351						D2VAY1	D2VAY1_NAEGR	Predicted protein	NAEGRDRAFT_48073	Naegleria gruberi (Amoeba)						IPR006626;IPR012334;IPR011050;IPR013026;IPR011990;IPR019734;IPR002893;	4e-41	25.76	2.044	2.283	1.412	1.524	1.894	1.23	1.301	1.639	1.437	1.613	1.822	1.327	1.941	2.38	2.067	3.334	2.231	1.626	1.755	1.805	2.261	1.968	2.197	1.684
c121492_g1_i1	1326	UniRef50_H6VTP8	Cluster: DnaJ-8	53	2e-86	69.533	93.4911	NP_001015882.2	118498347	NP_001015882.2	118498347	dnaJ homolog subfamily C member 25 precursor	A7RU71	A7RU71_NEMVE	Predicted protein (Fragment)	v1g93666	Nematostella vectensis (Starlet sea anemone)							2e-80	76.71	11.872	18.394	9.852	10.266	16.322	8.985	10.434	9.146	9.17	7.854	12.831	8.894	11.799	24.214	13.083	21.741	20.528	17.564	15.808	21.609	19.516	13.86	21.118	16.014
c121629_g1_i1	2097	UniRef50_T2M485	Cluster: Cysteine and histidine-rich domain-containing protein 1 (Fragment)	47.93	9e-56	30.3471	66.9782						A7S2K5	A7S2K5_NEMVE	Predicted protein	v1g102256	Nematostella vectensis (Starlet sea anemone)					K16729;	IPR007051;IPR007052;IPR008978;	5e-67	60.61	3.249	2.432	0.963	1.43	1.25	2.297	2.382	2.56	1.859	3.341	1.053	1.985	3.807	2.638	2.917	2.776	3.769	0.745	1.946	0.779	1.603	1.914	0.116	2.327
c121629_g1_i2	1827	UniRef50_T2M485	Cluster: Cysteine and histidine-rich domain-containing protein 1 (Fragment)	50.32	4e-87	50.3229	97.1963	XP_011541049.1	767969963	XP_011541049.1	767969963	PREDICTED: cysteine and histidine-rich domain-containing protein 1 isoform X1	A7S2K5	A7S2K5_NEMVE	Predicted protein	v1g102256	Nematostella vectensis (Starlet sea anemone)					K16729;	IPR007051;IPR007052;IPR008978;	4e-99	63.84	4.17	6.644	3.711	4.752	7.719	5.55	4.401	5.049	3.661	4.482	5.541	4.352	5.132	7.377	5.389	7.762	4.912	7.945	5.295	11.498	9.311	8.438	9.135	6.508
c121834_g1_i2	1932	UniRef50_A7SJW2	Cluster: Predicted protein (Fragment)	76.94	0	54.7583	97.5543	NP_001128582.1	205360840	NP_001128582.1	205360840	dnaJ homolog subfamily A member 3, mitochondrial isoform 2	A7SJW2	A7SJW2_NEMVE	Predicted protein (Fragment)	v1g120890	Nematostella vectensis (Starlet sea anemone)		ATP binding; metal ion binding	protein folding; response to heat	GO:0005524; GO:0046872; GO:0006457; GO:0009408	K09504;	IPR012724;IPR002939;IPR001623;IPR018253;IPR008971;IPR001305;	3e-159	77.22	4.21	7.24	3.109	3.594	5.056	3.222	3.993	4.664	3.125	4.147	4.751	3.258	3.674	8.974	5.547	7.397	8.132	5.172	5.466	7.865	8.345	6.235	8.376	7.028
c121883_g1_i1	208	UniRef50_A0A096R9C3	Cluster: Uncharacterized protein	32.65	3	68.8679	30.7692																	?	?	0	3.438	1.226	2.296	1.336	0	1.974	6.152	2.053	2.901	2.855	0	3.598	0	1.79	2.027	0	1.812	0	3.622	2.189	4.791	0	0
c122025_g1_i1	1601	UniRef50_Q9H672	Cluster: Ankyrin repeat and SOCS box protein 7	53.49	3e-105	55.4054	92.7673	NP_937886.1	38176283	NP_937886.1	38176283	ankyrin repeat and SOCS box protein 7 isoform 2	W5N4X0	W5N4X0_LEPOC	Uncharacterized protein (Fragment)		Lepisosteus oculatus (Spotted gar)			intracellular signal transduction	GO:0035556		IPR002110;IPR020683;IPR001496;	6e-86	54.49	5.354	7.389	3.372	4.262	5.95	3.598	4.114	4.452	3.57	3.875	4.856	3.683	4.763	7.655	5.271	6.437	6.792	4.82	6.497	6.669	6.752	5.839	7.206	5.77
c122072_g1_i1	1642	UniRef50_A7SL14	Cluster: Predicted protein (Fragment)	74.49	4e-44	17.5449	98.9796						A7SL14	A7SL14_NEMVE	Predicted protein (Fragment)	v1g55150	Nematostella vectensis (Starlet sea anemone)						IPR002110;IPR020683;	3e-35	74.49	2.631	4.734	4.149	4.215	7.498	4.238	1.996	4.179	6.182	2.807	6.911	2.781	3.182	4.184	3.095	7.397	3.211	6.456	5.142	7.03	5.303	4.577	7.045	5.609
c122078_g1_i1	396	UniRef50_S9V224	Cluster: Uncharacterized protein	38.1	9.1	31.0174	9.31818																	?	?	1.963	2.572	1.007	3.623	3.412	1.636	2.79	1.75	1.243	2.074	3.792	0.234	3.059	3.927	1.028	4.314	1.169	3.634	2.938	4.773	2.621	2.898	3.92	3.793
c122161_g1_i1	966	UniRef50_C3Y4S0	Cluster: Putative uncharacterized protein	51.19	2e-66	76.8057	96.8627	NP_954672.1	40549422	NP_954672.1	40549422	testicular haploid expressed gene protein isoform 2	C3Y4S0	C3Y4S0_BRAFL	Putative uncharacterized protein	BRAFLDRAFT_120588	Branchiostoma floridae (Florida lancelet) (Amphioxus)						IPR006623;	5e-57	51.39	2.55	3.625	2.748	2.776	4.297	3.202	2.471	3.167	2.11	1.927	3.129	2.059	2.822	4.69	4.064	3.324	3.184	3.066	3.587	4.638	4.543	4.951	2.572	3.85
c122211_g1_i1	664	UniRef50_UPI0002B44016	Cluster: PREDICTED: collagen alpha-1(XII) chain-like	34.52	3e-20	72.1893	57.8014						A7S5X4	A7S5X4_NEMVE	Predicted protein	v1g207295	Nematostella vectensis (Starlet sea anemone)	extracellular region	peptidase inhibitor activity	peptidase inhibitor activity	GO:0005576; GO:0030414		IPR002035;IPR008197;	1e-15	30.56	10.404	2.767	2.616	2.446	1.557	3.547	4.897	3.865	3.399	8.116	2.265	4.065	7.538	4.383	6.902	0.855	1.187	2.645	1.898	2.663	4.964	2.738	3.786	2.497
c122394_g1_i2	4555	UniRef50_T2M6K0	Cluster: Transcriptional-regulating factor 1	38.66	3e-85	33.1462	52.5166						T2M6K0	T2M6K0_HYDVU	Transcriptional-regulating factor 1	TRERF1	Hydra vulgaris (Hydra) (Hydra attenuata)	nucleus	chromatin binding; DNA binding; metal ion binding		GO:0003677; GO:0003682; GO:0046872; GO:0005634		IPR000949;IPR009057;IPR001005;IPR017884;IPR007087;IPR015880;IPR013087;	7e-116	32.85	18.319	18.543	14.001	12.298	16.495	14.952	12.596	15.642	11.748	12.138	13.21	11.707	15.53	18.523	15.12	20.886	18.765	15.958	14.329	14.85	19.496	17.324	15.457	16.685
c122394_g1_i4	4007	UniRef50_T2M6K0	Cluster: Transcriptional-regulating factor 1	48.38	3e-82	21.9931	28.9649	XP_006715211.1	578811809	XP_006715211.1	578811809	PREDICTED: transcriptional-regulating factor 1 isoform X11	T2M6K0	T2M6K0_HYDVU	Transcriptional-regulating factor 1	TRERF1	Hydra vulgaris (Hydra) (Hydra attenuata)	nucleus	chromatin binding; DNA binding; metal ion binding		GO:0003677; GO:0003682; GO:0046872; GO:0005634		IPR000949;IPR009057;IPR001005;IPR017884;IPR007087;IPR015880;IPR013087;	7e-75	39.02	2.399	2.255	1.741	1.402	2.422	2.155	2.636	2.428	1.004	2.849	2.349	1.751	2.623	3.768	2.304	3.41	3.877	2.312	3.387	3.453	4.45	5.657	1.67	2.79
c122395_g1_i2	1714	UniRef50_K4NUR6	Cluster: DMRT B	61.88	4e-163	71.8876	99.2874			XP_011540239.1	767905527	PREDICTED: doublesex- and mab-3-related transcription factor A2 isoform X1	K4NUR6	K4NUR6_NEMVE	DMRT B		Nematostella vectensis (Starlet sea anemone)	nucleus	sequence-specific DNA binding; sequence-specific DNA binding transcription factor activity	sequence-specific DNA binding transcription factor activity	GO:0005634; GO:0043565; GO:0003700		IPR001275;IPR005173;IPR026607;IPR009060;	3e-141	61.88	3.654	4.967	2.759	3.895	4.575	3.629	3.143	4.765	3.376	3.508	2.992	2.569	3.788	6.148	4.302	5.13	4.714	5.212	3.911	6.409	6.074	6.074	6.206	5.619
c122400_g1_i1	2987	UniRef50_T2M9B1	Cluster: ATP-binding cassette sub-family F member 1 (Fragment)	73.42	0	55.6799	75	NP_001081.1	10947135	NP_001081.1	10947135	ATP-binding cassette sub-family F member 1 isoform b	A7SNE4	A7SNE4_NEMVE	Predicted protein	v1g172449	Nematostella vectensis (Starlet sea anemone)		ATPase activity; ATP binding	ATPase activity	GO:0005524; GO:0016887	K06184;	IPR003593;IPR003439;IPR017871;IPR027417;	0	87.48	6.892	9.29	5.014	7.245	8.161	5.041	6.971	6.668	5.406	5.561	6.057	4.819	6.373	10.421	7.14	10.866	9.04	7.602	6.955	9.817	10.133	8.983	9.903	8.39
c122643_g1_i1	3142	UniRef50_I1F3U5	Cluster: Uncharacterized protein	43.05	1e-119	41.0955	79.9629						I1F3U5	I1F3U5_AMPQE	Uncharacterized protein	LOC100641819	Amphimedon queenslandica (Sponge)						IPR004242;	7e-103	43.05	0.779	1.267	0.493	0.988	1.423	0.295	0.695	1.032	0.627	0.566	1.211	0.552	0.597	1.468	0.781	1.489	0.675	1.744	1.126	2.031	2.066	1.251	2.179	1.107
c122733_g1_i1	1559	?		?	?																			?	?	0.992	1.435	1.128	0.932	1.519	0.945	0.96	1.528	0.867	1.058	0.948	0.807	1.761	2.072	1.78	1.883	1.682	1.107	1.24	1.918	1.408	1.786	1.554	1.703
c122869_g1_i1	312	?		?	?																			?	?	13.076	32.613	13.925	18.48	37.286	16.72	16.489	30.91	28.388	22.558	32.783	18.521	21.496	28.686	21.597	38.659	20.168	38.763	28.782	48.464	43.164	48.829	45.299	40.777
c122923_g1_i1	789	UniRef50_A7WQB2	Cluster: Putative uncharacterized protein	27.54	2e-07	46.9489	86.0927						D0MTQ1	D0MTQ1_PHYIT	Putative uncharacterized protein	PITG_01638	Phytophthora infestans (strain T30-4) (Potato late blight fungus)							2e-06	32.53	0.415	6.606	0.996	2.352	1.903	0.234	1.732	4.887	3.764	5.289	3.287	0.085	3.125	2.241	7.07	6.177	8.105	2.371	1.593	1.67	5.848	11.443	1.509	1.74
c123069_g2_i2	625	?		?	?																			?	?	11.953	7.855	6.317	6.662	8.949	6.109	7.489	6.536	5.338	9.844	6.352	7.716	12.007	14.626	11.016	10.808	11.64	5.917	7.422	8.598	7.543	9.646	4.938	8.125
c123097_g1_i1	397	?		?	?																			?	?	32.053	29.044	28.43	29.517	33.768	23.439	28.985	32.781	24.807	28.339	31.614	27.861	31.174	35.389	36.578	44.663	33.247	33.64	33.619	43.996	46.566	45.664	32.324	38.081
c123098_g1_i1	755	UniRef50_Q9Y530	Cluster: O-acetyl-ADP-ribose deacetylase 1	40.51	2e-29	61.5885	98.0263			NP_659500.1	21450830	O-acetyl-ADP-ribose deacetylase 1	B5XC46	B5XC46_SALSA	C6orf130	CF130	Salmo salar (Atlantic salmon)						IPR002589;	2e-25	45.11	9.635	11.396	6.437	7.142	11.304	9.727	8.879	8.529	4.619	7.655	9.323	6.591	10.019	16.093	8.395	13.392	18.045	12.95	10.99	22.523	14.234	13.036	14.35	13.923
c123273_g1_i3	779	UniRef50_E1BSK7	Cluster: Uncharacterized protein (Fragment)	64.91	2e-70	63.8889	94.3182	NP_115990.3	188035928	NP_115990.3	188035928	methylmalonyl-CoA epimerase, mitochondrial precursor	H2V4U8	H2V4U8_TAKRU	Uncharacterized protein	LOC101065824	Takifugu rubripes (Japanese pufferfish) (Fugu rubripes)						IPR029068;IPR017515;	2e-57	65.7	6.042	15.393	6.426	7.763	8.526	6.119	7.202	11.372	8.566	6.189	7.385	5.254	9.943	15.3	15.278	9.549	7.43	10.119	9.197	20.255	18.807	12.191	15.912	8.74
c123416_g1_i1	448	UniRef50_E2B7H5	Cluster: JmjC domain-containing histone demethylation protein 2B	34.88	0.69	28.0702	2.24239																	?	?	5.951	7.016	9.349	6.963	10.948	14.84	8.096	13.365	6.741	2.168	11.124	10.295	6.288	15.518	5.824	3.276	6.162	14.449	7.995	19.916	8.869	6.074	7.019	10.603
c123572_g2_i1	449	UniRef50_F8E5F0	Cluster: Fmu (Sun) domain protein	36.17	1.1	30.6346	12.0643																	?	?	2.905	6.42	1.828	2.917	4.71	1.586	2.581	3.632	2.692	3.121	3.308	3.174	2.093	4.948	3.036	5.438	4.489	4.408	5.762	13.056	6.002	7.219	4.742	3.897
c123595_g1_i1	1568	UniRef50_F3JI73	Cluster: Transcriptional regulator, AraC family protein	42.5	9.1	7.46082	12.5402																	?	?	0.051	1.649	0.317	0.677	0.5	0	0.254	1.396	0.662	0.764	0.843	0.074	0.814	0.446	1.335	1.114	1.295	0.46	0.305	0.226	1.603	1.775	0.179	0.605
c123702_g1_i1	1039	UniRef50_A7SF57	Cluster: Predicted protein (Fragment)	62.04	9e-118	77.6727	95.3571	XP_006720653.1	578827143	XP_006720653.1	578827143	PREDICTED: mono	A7SF57	A7SF57_NEMVE	Predicted protein (Fragment)	v1g116194	Nematostella vectensis (Starlet sea anemone)		NAD+ ADP-ribosyltransferase activity	NAD+ ADP-ribosyltransferase activity	GO:0003950	K00774;	IPR012317;	8e-93	62.18	4.382	6.998	3.295	5.307	7.382	4.767	4.732	5.15	4.174	4.001	4.688	3.779	5.284	7.04	4.41	6.052	6.351	6.083	5.543	8.373	7.533	6.588	7.34	6.877
c123743_g1_i1	424	?		?	?																			?	?	9.038	5.46	4.576	4.978	2.864	3.557	5.702	4.229	2.35	5.152	1.928	7.324	4.934	3.986	3.55	8.541	7.493	2.204	2.986	3.442	4.758	5.989	0.563	5.013
c123743_g1_i2	408	?		?	?																			?	?	5.384	7.911	4.149	1.336	6.748	6.739	5.647	6.85	2.612	6.325	6.795	4.246	4.328	4.095	9.216	5.322	4.219	7.651	6.363	1.997	4.46	7.817	3.911	6.735
c123895_g1_i1	263	UniRef50_W1PTB0	Cluster: Uncharacterized protein	33.93	0.75	60.0746	11																	?	?	2.368	3.336	0.591	1.637	2.557	0.793	6.662	1.184	0	5.624	0.695	1.114	2.282	2.082	1.681	3.238	2.834	3.478	1.011	3.329	1.048	2.31	0.679	2.497
c124000_g1_i1	5194	UniRef50_A7RG26	Cluster: Predicted protein (Fragment)	59.01	0	53.096	99.9022	NP_963885.1	42476108	NP_963885.1	42476108	neuronal membrane glycoprotein M6-a isoform 1	A7RG26	A7RG26_NEMVE	Predicted protein (Fragment)	v1g60019	Nematostella vectensis (Starlet sea anemone)		catalytic activity; pyridoxal phosphate binding	catalytic activity	GO:0003824; GO:0030170		IPR000192;IPR015424;IPR015421;IPR014729;IPR011063;	0	59.01	4.696	5.6	3.941	4.498	6.671	3.791	4.312	4.846	3.764	3.278	4.709	3.81	4.29	5.573	5.063	7.128	7.169	6.005	5.562	6.229	7.369	5.839	6.804	6.914
c124226_g1_i1	358	UniRef50_UPI0004810047	Cluster: hypothetical protein	30.19	1.5	87.0879	32.872																	?	?	6.508	4.212	3.613	4.639	5.431	3.151	8.636	6.303	4.494	6.053	3.856	3.906	7.386	10.312	7.891	4.381	3.886	4.369	4.045	10.55	3.679	8.716	2.706	3.736
c124367_g1_i2	363	UniRef50_C1BZA2	Cluster: COP9 signalosome complex subunit 5	76.19	3e-39	67.8378	44.6237						A7RVE8	A7RVE8_NEMVE	Predicted protein	v1g182399	Nematostella vectensis (Starlet sea anemone)					K09613;	IPR000555;	4e-34	84.88	2.905	6.206	3.12	3.453	6.085	5.377	3.607	4.735	3.49	2.43	4.277	2.94	3.835	8.359	3.441	4.938	6.837	7.181	4.741	11.385	5.056	4.107	7.072	3.897
c124374_g1_i1	3217	UniRef50_A7SFX2	Cluster: Predicted protein	47.98	8e-95	29.9603	78.8018						A7SFX2	A7SFX2_NEMVE	Predicted protein	v1g211658	Nematostella vectensis (Starlet sea anemone)						IPR001507;	5e-86	47.98	3.633	5.321	3.656	3.943	5.421	3.71	3.342	4.29	3.262	3.048	4.045	3.301	4.223	5.85	4.667	6.965	5.703	6.573	5.524	7.052	7.009	6.983	6.51	6.186
c124386_g2_i1	496	UniRef50_A7T6Z0	Cluster: Predicted protein (Fragment)	56.7	4e-30	57.4257	83.9286						A7T6Z0	A7T6Z0_NEMVE	Predicted protein (Fragment)	v1g148395	Nematostella vectensis (Starlet sea anemone)						IPR000884;	8e-28	56.7	5.739	5.814	5.539	3.895	10.41	5.407	5.239	8.104	4.596	2.67	6.658	4.617	3.239	10.213	4.47	3.535	4.237	12.294	5.495	12.661	13.278	5.005	12.323	9.97
c124593_g1_i1	2125	UniRef50_F4PI16	Cluster: Importin 4	35.09	4.4	7.86673	4.94053																	?	?	5.486	6.262	4.554	5.213	6.508	4.411	4.246	5.828	5.224	5.634	5.573	4.596	6.061	7.387	6.072	7.743	6.423	5.603	5.133	6.477	7.328	8.042	5.768	6.791
c124641_g1_i1	1980	UniRef50_A7RKX2	Cluster: Predicted protein	64.04	3e-81	30.2037	98.5222	NP_001287949.1	666335633	NP_001287949.1	666335633	ornithine decarboxylase antizyme 1 isoform 2	A7RKX2	A7RKX2_NEMVE	Predicted protein	v1g239008	Nematostella vectensis (Starlet sea anemone)		ornithine decarboxylase inhibitor activity	ornithine decarboxylase inhibitor activity	GO:0008073	K16613;	IPR016181;IPR029918;IPR002993;	5e-69	64.04	60.685	82.437	59.038	61.688	83.608	52.671	51.386	74.679	57.974	51.902	64.682	45.746	58.91	83.025	67.539	85.858	79.898	79.202	61.362	115.378	100.223	94.237	94.866	72.133
c124690_g1_i1	493	UniRef50_A3E3V8	Cluster: Putative uncharacterized protein	50	5e-19	57.1713	95.7447						A3E3V8	A3E3V8_PFIPI	Putative uncharacterized protein		Pfiesteria piscicida (Dinoflagellate)							1e-17	50	0.111	3.42	0.876	1.101	1.105	0	1.952	3.48	2.03	2.283	2.244	0	1.799	2.102	3.797	2.815	3.661	1.518	1.164	1.275	2.744	6.395	0.777	1.92
c124735_g1_i4	1453	UniRef50_A7S946	Cluster: Predicted protein	71.26	2e-68	49.2558	99.5671	NP_005862.1	5032113	NP_005862.1	5032113	survival of motor neuron-related-splicing factor 30	A7S946	A7S946_NEMVE	Predicted protein	v1g167920	Nematostella vectensis (Starlet sea anemone)	cytoplasm; nucleus	RNA binding	mRNA processing	GO:0003723; GO:0005737; GO:0006397; GO:0005634	K12839;	IPR010304;IPR002999;	5e-57	71.49	7.884	12.486	5.66	6.088	10.026	6.586	6.121	8.175	4.334	6.493	6.584	3.98	6.117	13.287	8.811	9.232	10.309	11.951	7.651	14.929	10.832	10.331	12.367	10.509
c124744_g1_i3	1372	UniRef50_G4YUV0	Cluster: Putative uncharacterized protein	44.68	0.26	10.0358	6.03675																	?	?	0.415	4.473	0.274	1.948	0.731	0.183	1.29	3.116	1.403	3.529	2.602	0.085	1.032	1.745	4.994	2.815	0.819	1.587	0.868	0.564	4.686	6.053	0.393	1.58
c124906_g1_i2	213	UniRef50_V3YWB3	Cluster: Uncharacterized protein (Fragment)	33.33	0.001	93.5484	46.8966																	?	?	73.295	157.419	81.502	68.086	127.45	75.642	66.254	74.456	70.646	29.784	111.307	68.428	56.069	271.484	65.502	148.89	98.986	129.015	111.714	349.396	198.761	107.904	151.621	139.547
c124915_g1_i2	1729	UniRef50_T2M5L3	Cluster: ATP-dependent DNA helicase PIF1 (Fragment)	34.47	7e-55	70.5916	55.4483						T2M5L3	T2M5L3_HYDVU	ATP-dependent DNA helicase PIF1 (Fragment)	PIF1	Hydra vulgaris (Hydra) (Hydra attenuata)		ATP binding; DNA helicase activity	DNA helicase activity; DNA repair; telomere maintenance	GO:0005524; GO:0003678; GO:0006281; GO:0000723		IPR003593;IPR010285;IPR027417;	1e-48	34.7	0.142	1.882	0.241	1.091	0.606	0.183	0.971	1.791	0.81	2.252	1.359	0.042	1.269	0.754	1.8	1.825	2.411	1.097	0.239	0.237	1.696	3.668	0.357	0.331
c125033_g1_i1	1681	UniRef50_Q2F6H4	Cluster: Activating transcription factor 4-like protein	53.85	1e-62	53.6257	97.8528	XP_011524931.1	768007381	XP_011524931.1	768007381	PREDICTED: cyclic AMP-dependent transcription factor ATF-5 isoform X1	Q2F6H4	Q2F6H4_ANTEL	Activating transcription factor 4-like protein		Anthopleura elegantissima (Sea anemone)		sequence-specific DNA binding; sequence-specific DNA binding transcription factor activity	sequence-specific DNA binding transcription factor activity	GO:0043565; GO:0003700		IPR004827;	1e-52	53.85	108.445	267.195	86.362	99.09	126.527	76.039	79.412	142.882	91.723	69.339	105.45	57.474	90.718	227.904	139.992	225.391	167.64	154.857	135.297	275.633	251.061	205.38	198.706	140.36
c125048_g1_i1	337	UniRef50_I1FP86	Cluster: Uncharacterized protein	33.33	2.4	31.1953	9.61538																	?	?	3.998	3.792	1.697	3.387	3.239	1.332	5.404	3.035	1.129	4.011	2.36	0.945	3.523	5.156	3.283	6.581	3.589	2.958	2.566	6.24	5.93	4.909	2.67	7.491
c125048_g2_i1	206	UniRef50_B3S0V2	Cluster: Putative uncharacterized protein	35.48	2.7	43.8095	3.40909																	?	?	3.441	4.752	6.36	3.576	8.315	10.276	6.154	8.924	4.254	3.006	7.395	3.662	3.74	4.819	9.295	12.614	12.396	5.643	4.398	1.884	4.543	8.694	7.376	3.642
c125171_g1_i1	500	UniRef50_C5L4N4		45.45	2e-20	71.1198				NP_000982.2	13904866	60S ribosomal protein L28 isoform 2	C5LSQ9	C5LSQ9_PERM5	60S ribosomal protein L28, putative	Pmar_PMAR017158	Perkinsus marinus (strain ATCC 50983 / TXsc)	ribosome	structural constituent of ribosome	translation	GO:0005840; GO:0003735; GO:0006412		IPR029004;IPR002672;	1e-15	45.45	0.668	7.659	2.737	3.688	3.97	0.894	1.632	5.453	2.555	5.278	3.792	0.159	3.684	2.39	4.875	8.541	7.169	4.712	3.291	3.126	10.74	8.234	3.991	6.801
c125241_g1_i1	341	UniRef50_R0FQY1	Cluster: 40S ribosomal protein S27 (Fragment)	77.78	5e-41	69.7406	69.5652						T0Q164	T0Q164_9STRA	40S ribosomal protein S27	SDRG_15113	Saprolegnia diclina VS20	ribosome	metal ion binding; structural constituent of ribosome	translation	GO:0046872; GO:0005840; GO:0003735; GO:0006412		IPR000592;IPR023407;IPR011332;	7e-33	82.28	0.213	7.399	2.321	4.507	3.864	0.437	2.107	5.605	3.296	1.958	2.307	0	3.437	2.866	7.782	12.316	6.612	7.21	2.776	7.82	9.26	7.026	5.206	7.775
c125288_g1_i1	693	?		?	?																			?	?	4.109	2.609	1.938	2.606	3.057	2.378	3.772	3.005	2.669	3.833	2.886	2.261	3.712	2.786	2.749	4.611	2.995	3.272	3.768	4.389	4.501	3.828	3.929	3.821
c125406_g1_i2	241	UniRef50_U2CSB2	Cluster: Uncharacterized protein	33.33	4.1	60.5691	35.8974																	?	?	0	16.269	4.554	7.001	5.719	1.006	1.213	9.086	2.521	2.681	1.759	0.722	4.384	10.005	10.828	19.003	12.72	7.768	3.225	5.405	12.035	19.153	3.474	9.591
c125587_g1_i1	1974	UniRef50_A7S9F4	Cluster: Predicted protein	62.04	8e-78	32.0877	63.3846	NP_001107590.1	166295179	NP_001107590.1	166295179	uncharacterized protein C17orf85	A7S9F4	A7S9F4_NEMVE	Predicted protein	v1g243744	Nematostella vectensis (Starlet sea anemone)		nucleotide binding		GO:0000166		IPR019416;IPR012677;	3e-76	51.29	3.866	6.439	3.251	3.227	5.45	2.836	2.901	3.379	2.361	3.487	3.856	2.738	3.561	11.106	5.34	7.138	6.243	6.544	4.665	8.44	6.845	4.823	6.251	6.517
c125590_g3_i1	1268	UniRef50_V5GMW6	Cluster: Putative RNA-directed DNA polymerase (Fragment)	60.71	0.44	6.43411	5.32787																	?	?	1.812	0.671	0.668	1.364	0.586	0.925	1.224	0.921	0.593	1.519	0.179	1.401	1.847	1.081	1.157	1.095	1.124	0.147	0.811	0	0.36	1.23	0.054	0.766
c125770_g1_i1	254	UniRef50_Q4WQF3	Cluster: Copper-transporting ATPase, putative	31.03	0.59	66.7954	4.04381																	?	?	8.684	10.362	8.495	6.022	9.833	1.738	3.132	7.821	1.084	3.854	15.159	3.078	5.644	29.311	10.205	15.631	10.138	5.731	7.212	15.64	9.208	9.518	5.215	7.321
c125927_g1_i1	1946	UniRef50_A7S0B9	Cluster: Predicted protein	50.23	8e-39	33.4512	88.7097						A7S0C0	A7S0C0_NEMVE	Predicted protein	v1g184098	Nematostella vectensis (Starlet sea anemone)						IPR000533;	4e-47	54.04	31.881	57.94	36.005	33.478	49.763	34.863	25.93	44.285	34.148	35.544	38.525	26.259	35.255	68.697	44.508	66.413	47.766	54.819	50.448	77.419	61.838	54.027	49.13	51.683
c125996_g1_i2	339	UniRef50_I7LF88		38.89	3.7	46.6667																		?	?	0.881	2.805	1.007	0.301	2.845	1.321	1.07	2.003	1.665	0.796	1.949	0.934	2.216	3.272	0.93	3.612	1.178	2.919	0.84	3.961	2.343	0.973	1.884	1.39
c125998_g1_i1	1461	UniRef50_A7RGU9	Cluster: Predicted protein	60.38	2e-147	73.4186	91.8987						A7RGU9	A7RGU9_NEMVE	Predicted protein	v1g177729	Nematostella vectensis (Starlet sea anemone)						IPR029006;IPR007123;IPR007122;	3e-119	60.71	17.823	13.949	17.548	16.626	21.435	32.099	11.272	22.178	21.591	6.105	28.97	23.69	15.644	18.414	9.157	16.092	16.965	20.004	19.872	28.435	9.301	14.908	9.037	17.943
c126122_g1_i2	2537	UniRef50_A7RRT7	Cluster: Predicted protein	49.63	8e-103	47.4031	98.1865			NP_001281074.1	659667952	lupus La protein	A7RRT7	A7RRT7_NEMVE	Predicted protein	v1g236578	Nematostella vectensis (Starlet sea anemone)	nucleus; ribonucleoprotein complex	nucleotide binding; RNA binding	RNA processing	GO:0003723; GO:0006396; GO:0000166; GO:0005634; GO:0030529	K11090;	IPR002344;IPR006630;IPR012677;IPR014886;IPR000504;IPR011991;	6e-94	50.12	2.652	8.498	3.054	4.385	5.114	2.175	2.018	4.786	2.224	3.068	3.424	2.696	4.384	11.572	3.58	4.275	9.022	5.486	3.902	9.896	7.595	7.122	6.545	5.694
c126505_g1_i1	1592	UniRef50_UPI0003DEC339	Cluster: PREDICTED: uncharacterized protein LOC102661888	24.69	3.5	14.9475	53.7931																	?	?	1.397	1.472	0.712	1.091	1.528	0.966	0.816	1.062	1.049	1.456	1.433	0.616	1.098	1.557	0.841	1.816	1.232	1.822	1.154	1.523	0.822	1.101	1.17	1.126
c126583_g1_i1	1890	UniRef50_A7S5W9	Cluster: Predicted protein (Fragment)	42.49	2e-60	48.6472	99.0228						A7S5W9	A7S5W9_NEMVE	Predicted protein (Fragment)	v1g105813	Nematostella vectensis (Starlet sea anemone)	integral component of membrane	G-protein coupled receptor activity	G-protein coupled receptor activity	GO:0004930; GO:0016021		IPR000276;	5e-55	42.49	0.668	1.127	0.591	0.725	0.721	0.508	0.673	1.133	0.65	0.618	0.916	0.626	1.269	1.011	0.87	0.644	0.675	0.656	0.706	1.117	0.791	1.187	1.072	1.286
c126648_g1_i1	6391	UniRef50_A7S9I9	Cluster: Predicted protein	72.33	0	30.317	99.8523	NP_054907.1	7661832	NP_054907.1	7661832	RNA polymerase II subunit A C-terminal domain phosphatase SSU72	A7S9I9	A7S9I9_NEMVE	Predicted protein	v1g243758	Nematostella vectensis (Starlet sea anemone)						IPR011989;IPR016024;IPR000225;IPR000626;IPR029071;	0	72.43	9.311	9.048	6.349	5.702	9.343	7.745	5.978	8.691	5.132	6.556	6.837	6.273	8.343	12.127	7.743	8.704	8.303	10.678	9.511	12.683	9.208	9.122	10.715	10.528
c126681_g2_i2	3288	UniRef50_A7S787	Cluster: Predicted protein	50	0	59.1086	68.8649						A7S787	A7S787_NEMVE	Predicted protein	v1g243338	Nematostella vectensis (Starlet sea anemone)	nucleus	sequence-specific DNA binding transcription factor activity	sequence-specific DNA binding transcription factor activity	GO:0005634; GO:0003700	K17335;	IPR013783;IPR014756;IPR008366;IPR008967;IPR011539;	5e-156	50.15	4.534	8.61	1.139	5.307	6.459	1.769	4.577	4.644	2.281	0	2.844	0.679	3.579	6.148	6.23	8.723	5.658	3.683	4.236	1.963	4.625	8.042	2.563	4.625
c126681_g2_i6	3264	UniRef50_A7S787	Cluster: Predicted protein	53.2	8e-179	50.3164	58.0541			NP_001106649.1	164419746	nuclear factor of activated T-cells 5 isoform d	A7S787	A7S787_NEMVE	Predicted protein	v1g243338	Nematostella vectensis (Starlet sea anemone)	nucleus	sequence-specific DNA binding transcription factor activity	sequence-specific DNA binding transcription factor activity	GO:0005634; GO:0003700	K17335;	IPR013783;IPR014756;IPR008366;IPR008967;IPR011539;	4e-153	50.3	27.772	40.384	24.598	21.02	35.748	26.397	25.059	35.665	21.853	19.605	26.231	17.608	33.749	42.41	36.489	58.065	44.851	26.185	31.053	46.106	52.044	43.333	45.71	32.803
c126685_g1_i1	504	?		?	?																			?	?	2.419	4.724	3.043	3.19	5.517	3.74	2.151	3.703	3.365	4.608	4.73	2.791	3.163	5.226	3.896	3.987	3.148	4.408	3.816	4.514	6.187	5.529	3.947	4.635
c126758_g1_i1	4256	UniRef50_A7S4U1	Cluster: Predicted protein (Fragment)	64.61	0	84.8394	95.0272						A7S4U1	A7S4U1_NEMVE	Predicted protein (Fragment)	v1g20036	Nematostella vectensis (Starlet sea anemone)	integral component of membrane	ATPase activity, coupled to transmembrane movement of substances; ATP binding	ATPase activity, coupled to transmembrane movement of substances	GO:0005524; GO:0042626; GO:0016021		IPR003593;IPR011527;IPR003439;IPR017871;IPR027417;	0	64.53	5.101	7.063	4.237	4.197	5.546	3.964	4.324	6.232	3.809	5.53	4.33	3.651	6.24	6.763	6.823	7.743	7.808	4.761	4.942	5.619	6.629	7.208	5.965	5.656
c126758_g3_i1	2132	UniRef50_W4XZ20	Cluster: Uncharacterized protein	55.96	8e-99	37.869	72.1053	XP_011515963.1	767954360	XP_011515963.1	767954360	PREDICTED: WAS protein family homolog 1 isoform X1	A7S4U2	A7S4U2_NEMVE	Predicted protein	v1g242858	Nematostella vectensis (Starlet sea anemone)	early endosome; WASH complex		Arp2/3 complex-mediated actin nucleation	GO:0034314; GO:0071203; GO:0005769	K18461;	IPR028290;IPR021854;	3e-117	78.55	5.911	8.992	4.28	6.238	7.142	5.204	5.504	6.668	4.539	6.053	5.183	4.606	6.278	7.883	6.042	9.703	8.968	6.495	6.42	9.433	9.547	8.213	8.644	7.16
c126841_g2_i1	1675	UniRef50_A7SG89	Cluster: Predicted protein	23.14	5e-15	73.3999	41.8112						A7SG89	A7SG89_NEMVE	Predicted protein	v1g245073	Nematostella vectensis (Starlet sea anemone)						IPR001810;IPR006553;	3e-16	22.04	0.84	1.705	0.963	1.167	1.557	1.586	0.474	1.336	0.924	0.712	1.391	1.221	1.212	2.657	1.79	1.595	1.286	1.832	1.956	2.347	1.295	1.433	2.054	1.882
c126962_g1_i1	383	UniRef50_A0A087T1W9	Cluster: Uncharacterized protein (Fragment)	26	3.1	38.2051	72.0588																	?	?	0	3.466	0.263	1.204	0.846	0.691	0.419	2.115	0	1.885	2.16	0	1.752	1.953	2.195	4.573	3.733	0.382	0.668	1.016	1.387	4.353	0	2.563
c127093_g1_i1	368	UniRef50_A0A024KFZ1	Cluster: Error-prone DNA polymerase	48.65	2.7	29.3333	2.87206																	?	?	0.749	1.864	1.434	0.781	4.249	0.376	0.915	3.136	3.319	1.697	1.991	0	1.345	2.429	1.177	3.699	2.015	3.732	4.074	4.796	3.494	3.315	4.161	3.15
c127104_g1_i1	1284	UniRef50_A7RZW0	Cluster: Predicted protein	65.16	6e-142	70.9035	99.6667	NP_057113.1	7706318	NP_057113.1	7706318	dehydrogenase/reductase SDR family member 7 precursor	A7RZW0	A7RZW0_NEMVE	Predicted protein	v1g99227	Nematostella vectensis (Starlet sea anemone)		oxidoreductase activity	oxidoreductase activity	GO:0016491	K11165;	IPR002198;IPR002347;IPR016040;IPR020904;	6e-110	65.05	6.174	6.914	4.029	5.711	7.603	6.129	3.607	6.627	3.924	6.409	7.132	4.001	5	9.063	5.577	7.657	7.565	7.435	7.804	12.356	8.941	5.999	11.099	7.558
c12715_g1_i1	962	UniRef50_C3YLI7	Cluster: Putative uncharacterized protein	24.55	3e-07	48.9275	66.2393						C3YLI7	C3YLI7_BRAFL	Putative uncharacterized protein	BRAFLDRAFT_98085	Branchiostoma floridae (Florida lancelet) (Amphioxus)						IPR007084;	5e-06	24.55	153.119	43.292	42.475	108.49	58.914	57.519	64.246	51.256	5.988	150.857	41.358	110.385	124.903	98.206	33.324	26.66	89.199	16.634	114.757	108.077	47.532	46.37	19.404	71.812
c127597_g1_i1	440	?		?	?																			?	?	2.186	1.761	1.051	1.891	3.316	1.362	3	2.297	1.038	1.236	1.707	0.584	2.557	3.213	2.858	3.824	4.156	1.518	1.402	2.607	3.289	3.636	2.331	3.452
c127665_g2_i1	306	UniRef50_U4U7H5	Cluster: Uncharacterized protein	78.69	1e-10	57.3718	44.7761			NP_001988.1	4503659	ubiquitin-like protein fubi and ribosomal protein S30 precursor	A8I1P6	A8I1P6_HETTR	Ribosomal protein S30		Heterocapsa triquetra (Dinoflagellate) (Glenodinium triquetrum)	ribosome	structural constituent of ribosome	translation	GO:0005840; GO:0003735; GO:0006412		IPR006846;	1e-12	93.22	0.82	7.343	1.664	6.05	5.748	1.088	1.985	5.372	4.825	7.352	5.299	0	7.083	10.184	10.996	15.688	9.796	3.017	2.099	11.16	10.174	17.656	9.367	10.357
c127676_g1_i3	4810	UniRef50_A7SF72	Cluster: Predicted protein	45.34	9e-120	28.5627	66.3295						A7SF72	A7SF72_NEMVE	Predicted protein	v1g211340	Nematostella vectensis (Starlet sea anemone)	membrane	transporter activity	transporter activity	GO:0016020; GO:0005215		IPR002350;IPR020846;IPR004156;	3e-111	45.34	0.466	0.811	0.383	0.348	0.413	0.376	0.143	0.658	0.365	0.314	0.464	0.329	0.275	0.436	0.554	0.509	0.387	0.313	0.391	0.293	0.822	0.588	0.446	0.322
c127716_g1_i1	662	UniRef50_F0VGN5	Cluster: Protein kinase AKT, related	43.22	9e-27	51.4837	90						F0VGN5	F0VGN5_NEOCL	Protein kinase AKT, related	NCLIV_026680	Neospora caninum (strain Liverpool)		kinase activity	kinase activity	GO:0016301		IPR001849;IPR011993;	4e-21	43.59	0.152	5.87	1.259	2.456	1.682	0.59	0.728	3.197	1.323	2.178	1.738	0.212	2.557	2.538	5.547	5.639	4.516	1.656	1.431	1.207	6.177	5.176	0.509	3.755
c127738_g1_i1	1982	UniRef50_A7SG89	Cluster: Predicted protein	87.58	0	73.0159	47.2062						A7SG89	A7SG89_NEMVE	Predicted protein	v1g245073	Nematostella vectensis (Starlet sea anemone)						IPR001810;IPR006553;	0	87.58	5.486	9.16	5.911	6.643	8.19	5.641	4.235	6.566	5.794	4.639	7.026	4.373	7.026	7.923	7.248	9.521	8.959	6.446	7.136	7.109	9.424	7.432	7.795	8.002
c127921_g1_i1	506	UniRef50_G1E768	Cluster: Protein PsbN	41.18	4e-07	27.767	75.7576						J7F5U9	J7F5U9_SACJA	Protein PsbN	psbN LJCPDNA_113	Saccharina japonica (Sweet kelp) (Laminaria japonica)	chloroplast thylakoid membrane; integral component of membrane; photosystem II reaction center		photosynthesis	GO:0009535; GO:0016021; GO:0015979; GO:0009539		IPR003398;	2e-05	66.67	0.223	2.348	0.164	0.753	1.413	0.437	1.07	1.841	1.118	1.592	1.959	0	0.625	0.674	3.421	2.709	2.15	1.949	0.563	0.812	2.045	4.042	2.241	3.916
c128110_g1_i1	1214	UniRef50_K1PE41	Cluster: Uncharacterized protein	40.49	7e-57	63.5628	89.9654	NP_055270.1	33859668	NP_055270.1	33859668	E3 ubiquitin-protein ligase RNF115	L7MJ79	L7MJ79_9ACAR	Putative ring finger protein (Fragment)		Rhipicephalus pulchellus		zinc ion binding		GO:0008270		IPR001841;IPR013083;	4e-52	41.73	14.473	21.376	11.987	13.145	21.56	12.482	13.059	16.087	11.759	14.662	13.537	11.23	14.384	24.532	17.987	22.442	20.968	19.72	19.099	27.849	17.543	18.747	23.708	22.957
c128192_g1_i2	3077	UniRef50_A4A4V1	Cluster: Response regulator	28.04	0.22	9.8434	20.339																	?	?	0.02	1.249	0	0.358	0.183	0.051	0.187	0.9	0.194	0.524	0.59	0	0.379	0.615	0.979	0.692	0.909	0.529	0.143	0.316	1.161	1.7	0.17	0.293
c128270_g1_i1	3274	UniRef50_Q27331	Cluster: V-type proton ATPase catalytic subunit A isoform 2	83.77	0	54.9414	99.1857	NP_001681.2	19913424	NP_510883.2	91807117	TM2 domain-containing protein 3 isoform a precursor	A7SRN1	A7SRN1_NEMVE	Predicted protein	v1g246966	Nematostella vectensis (Starlet sea anemone)	proton-transporting V-type ATPase, V1 domain	ATP binding; proton-transporting ATPase activity, rotational mechanism	ATP hydrolysis coupled proton transport; proton-transporting ATPase activity, rotational mechanism	GO:0005524; GO:0015991; GO:0046961; GO:0033180	K02145;	IPR020003;IPR000793;IPR000194;IPR004100;IPR024034;IPR005725;IPR027417;IPR022878;	0	89.59	16.345	27.404	13.137	15.488	21.109	14.697	13.654	17.17	11.155	16.955	14.643	12.344	15.947	24.413	21.607	25.795	27.769	19.612	20.406	25.242	25.559	21.452	24.395	23.515
c128360_g2_i2	1351	UniRef50_I9WC55	Cluster: Transcriptional regulator, GntR family	36.36	1.9	11.936	19.697																	?	?	3.492	7.743	2.835	3.604	6.642	4.177	2.857	5.079	3.581	1.278	4.993	2.898	3.712	7.734	3.787	6.61	2.465	7.759	5.075	15.854	8.201	5.326	11.296	6.186
c128374_g1_i2	878	UniRef50_A7WQI0	Cluster: 60S ribosomal proteins L8 and L2/40S ribosomal protein S15 fusion protein	72.53	3e-117	78.1635	59.0331			XP_011515512.1	767953401	PREDICTED: 60S ribosomal protein L8 isoform X1	Q5CYJ3	Q5CYJ3_CRYPI	60S ribosomal proteins L8/L2	cgd7_2110	Cryptosporidium parvum (strain Iowa II)	ribosome	structural constituent of ribosome	translation	GO:0005840; GO:0003735; GO:0006412	K02938;	IPR012340;IPR022666;IPR014722;IPR002171;IPR022669;IPR022671;IPR014726;IPR008991;	9e-100	71.67	0.435	7.809	0	2.606	3.499	0	4.544	4.563	1.699	3.466	9.555	0	3.561	1.834	3.57	8.003	5.145	3.203	2.862	2.55	4.83	12.352	2.67	3.821
c128467_g1_i1	2169	UniRef50_U6EFU9	Cluster: Photosystem I P700 chlorophyll a apoprotein A1	85.69	0	91.2058	99.5542						U6EFU9	U6EFU9_9DINO	Photosystem I P700 chlorophyll a apoprotein A1	psaA	Symbiodinium sp. C3	chloroplast; integral component of membrane; photosystem I		photosynthesis	GO:0009507; GO:0016021; GO:0015979; GO:0009522		IPR001280;IPR020586;	0	85.69	0.121	3.718	0.952	2.926	2.403	0.295	0.937	2.206	2.224	2.241	2.391	0.074	1.25	1.279	3.619	4.4	3.49	2.194	2.356	1.659	9.856	4.877	6.108	2.677
c128518_g1_i1	979	?		?	?																			?	?	3.633	5.05	2.781	3.284	3.134	1.799	2.316	3.733	1.836	3.383	2.676	1.836	4.129	3.699	3.441	4.611	6.027	4.722	3.587	5.337	4.111	5.604	3.679	3.982
c128534_g1_i1	1611	UniRef50_P52209	Cluster: 6-phosphogluconate dehydrogenase, decarboxylating	77.85	0	86.569	97.9296	NP_002622.2	40068518	NP_002622.2	40068518	6-phosphogluconate dehydrogenase, decarboxylating isoform 1	A7SLT6	A7SLT6_NEMVE	6-phosphogluconate dehydrogenase, decarboxylating (EC 1.1.1.44)	v1g230495	Nematostella vectensis (Starlet sea anemone)		NADP binding; phosphogluconate dehydrogenase (decarboxylating) activity	pentose-phosphate shunt; phosphogluconate dehydrogenase (decarboxylating) activity	GO:0050661; GO:0006098; GO:0004616	K00033;	IPR008927;IPR006114;IPR006113;IPR006115;IPR006184;IPR013328;IPR012284;IPR016040;	0	88.77	20.323	33.825	18.249	20.437	33.749	26.529	20.449	22.046	19.857	22.087	21.575	21.536	21.117	41.478	26.867	28.908	29.073	37.46	38.38	46.072	33.524	24.543	36.959	33.513
c128631_g1_i1	1574	UniRef50_A7T0S0	Cluster: Metalloendopeptidase (Fragment)	53.15	2e-91	53.3417	98.4674						A7SNJ4	A7SNJ4_NEMVE	Metalloendopeptidase (EC 3.4.24.-)	v1g172519	Nematostella vectensis (Starlet sea anemone)		metalloendopeptidase activity; zinc ion binding	metalloendopeptidase activity	GO:0004222; GO:0008270		IPR024079;IPR001506;IPR006026;IPR003582;	1e-77	53.5	23.308	43.851	19.442	23.26	31.413	26.457	23.471	30.232	20.119	23.438	28.833	21.812	32.007	46.118	52.716	36.151	47.424	31.22	37.235	45.429	32.527	30.521	35.432	41.26
c128647_g1_i1	453	UniRef50_D3HIM0	Cluster: AC5b protein	43.75	9.9	20.6074	17.6136																	?	?	84.074	92.333	72.098	65.131	85.8	65.295	69.629	94.894	62.229	90.409	77.902	61.592	87.944	66.337	88.424	124.229	122.725	95.835	91.852	92.664	124.683	134.254	80.963	117.318
c128695_g1_i1	1570	UniRef50_Q9Y6E2	Cluster: Basic leucine zipper and W2 domain-containing protein 2	53.81	3e-160	76.3932	96.6587	XP_011510518.1	767920740	XP_011510518.1	767920740	PREDICTED: basic leucine zipper and W2 domain-containing protein 1 isoform X1	A7S047	A7S047_NEMVE	Predicted protein	v1g241916	Nematostella vectensis (Starlet sea anemone)						IPR016024;IPR016021;IPR003307;	3e-162	69.08	53.266	73.147	48.529	51.507	79.206	52.346	45.099	55.688	40.216	46.425	52.525	41.851	53.73	71.532	57.294	84.379	83.046	75.146	66.904	80.443	82.67	75.158	84.74	74.016
c128861_g1_i1	934	UniRef50_Q1LX17	Cluster: Cyclin-dependent kinases regulatory subunit	69.33	3e-26	23.5789	93.5897	NP_001817.1	4502857	NP_001817.1	4502857	cyclin-dependent kinases regulatory subunit 1	A7RSA5	A7RSA5_NEMVE	Cyclin-dependent kinases regulatory subunit	v1g240356	Nematostella vectensis (Starlet sea anemone)		cyclin-dependent protein serine/threonine kinase regulator activity	cell cycle; cell division; cyclin-dependent protein serine/threonine kinase regulator activity	GO:0007049; GO:0051301; GO:0016538		IPR000789;	4e-28	82.35	6.366	9.337	7.203	6.699	9.564	6.007	7.136	9.895	5.235	6.378	7.216	5.848	7.651	15.508	9.948	11.817	12.342	13.411	11.706	17.185	8.325	12.448	11.599	14.652
c128959_g2_i1	884	UniRef50_UPI0002AD0728	Cluster: Reverse transcriptase (RNA-dependent DNA polymerase)	34.04	6	15.5729	8.04196																	?	?	3.765	1.985	0.712	1.543	1.24	1.535	2.636	1.416	1.038	4.21	1.106	2.378	3.807	2.142	3.164	1.518	2.555	1.029	2.757	1.162	1.511	1.818	0.696	2.582
c129010_g1_i1	3201	UniRef50_I3MJH5	Cluster: Uncharacterized protein	54.82	4e-102	27.7112	93.1677	NP_004882.1	4759048	NP_004882.1	4759048	39S ribosomal protein L33, mitochondrial isoform a	A7RP08	A7RP08_NEMVE	Predicted protein	v1g199933	Nematostella vectensis (Starlet sea anemone)		ribokinase activity	D-ribose metabolic process; ribokinase activity	GO:0006014; GO:0004747	K00852;	IPR002173;IPR011877;IPR011611;IPR002139;IPR029056;	2e-144	80.62	20.272	30.479	17.494	21.745	30.433	22.89	18.982	25.325	18.648	19.458	22.365	19.71	23.844	33.971	27.045	34.047	32.213	34.796	27.981	36.063	36.494	35.055	35.664	33.267
c129056_g1_i1	574	UniRef50_M5SXK0	Cluster: ATPase	33.33	7.6	21.4041	8.26613																	?	?	5.162	7.417	3.766	6.888	9.247	5.621	4.886	7.234	3.467	4.964	7.975	4.097	7.557	6.148	6.596	8.906	7.133	10.913	8.624	11.306	11.182	8.192	9.126	10.887
c129060_g1_i1	1169	?		?	?																			?	?	2.723	4.873	2.978	3.105	4.124	2.694	2.956	3.976	3.068	3.812	3.35	2.515	3.03	3.699	3.827	4.967	5.262	5.045	4.169	4.66	4.501	5.347	4.152	5.212
c12909_g1_i1	2172	UniRef50_UPI0002B4AF92	Cluster: PREDICTED: kelch-like protein 20-like, partial	52.21	0	73.8343	99.8162						A7SR72	A7SR72_NEMVE	Predicted protein	v1g230758	Nematostella vectensis (Starlet sea anemone)						IPR011705;IPR000210;IPR011333;IPR013069;IPR011043;IPR015916;IPR017096;IPR006652;	0	80.4	7.682	8.498	5.988	6.285	10.545	5.936	6.066	7.487	5.144	5.865	8.227	5.402	5.682	8.964	5.854	9.943	9.535	8.141	8.252	9.919	10.524	7.668	8.956	9.913
c129154_g1_i1	701	UniRef50_A0A091DLJ4	Cluster: Huntingtin-interacting protein K	54.13	8e-26	44.46	88.4298	NP_057484.3	27734984	NP_057484.3	27734984	huntingtin-interacting protein K isoform 1	A7RQK2	A7RQK2_NEMVE	Predicted protein	v1g89885	Nematostella vectensis (Starlet sea anemone)							5e-35	83.33	9.19	13.055	8.156	9.87	15.591	7.694	9.618	11.726	8.258	10.326	9.407	7.079	11.449	18.87	14.398	18.004	14.132	15.497	14.501	23.538	12.363	14.779	15.823	15.059
c129159_g1_i1	340	UniRef50_UPI000479DE62	Cluster: hypothetical protein	33.93	9.7	48.2659	11.5473																	?	?	6.326	9.309	2.66	3.933	9.555	2.185	2.658	5.636	6.627	6.692	7.732	1.55	3.456	5.414	5.992	8.8	7.043	5.809	6.993	13.112	8.15	6.748	6.358	6.441
c129175_g1_i1	365	UniRef50_UPI00035A24CB	Cluster: PREDICTED: F-box/WD repeat-containing protein 8-like	37.84	4.9	27.957	5.00695																	?	?	0.567	3.522	1.16	1.317	1.538	0.376	0.926	2.894	1.928	2.744	3.034	0	2.737	2.162	4.005	3.91	3.067	1.264	1.708	2.629	5.077	6.727	1.625	2.403
c129252_g1_i3	6314	UniRef50_A0A086NS72	Cluster: Uncharacterized protein	24.63	0.0008	11.5732	32.8244						V7I842	V7I842_9CLOT	RNA-directed DNA polymerase	T472_0208070	Youngiibacter fragilis 232.1		RNA binding; RNA-directed DNA polymerase activity	RNA-directed DNA polymerase activity	GO:0003723; GO:0003964		IPR013597;IPR000123;IPR000477;	3e-06	27.41	0.142	0.624	0.099	0.753	0.413	0.051	0.154	0.506	0	0.932	0.464	0.127	0.578	0.367	0.583	0.845	0.864	0.176	0.277	0.045	1.141	1.412	0.232	0.142
c129299_g1_i1	1936	UniRef50_G1L2M6	Cluster: Uncharacterized protein	28.21	1e-09	37.4302	98.7448	XP_011531507.1	767915504	XP_011531507.1	767915504	PREDICTED: SERTA domain-containing protein 2 isoform X1	G1NRV4	G1NRV4_MELGA	Uncharacterized protein	SERTAD2	Meleagris gallopavo (Common turkey)	cytoplasm; nucleus	transcription coactivator activity	negative regulation of cell growth; positive regulation of transcription, DNA-templated; transcription coactivator activity	GO:0005737; GO:0030308; GO:0005634; GO:0045893; GO:0003713		IPR009263;	1e-08	25.32	23.096	24.451	16.092	21.246	29.048	17.279	14.504	17.696	15.409	18.4	23.808	12.811	16.013	25.365	17.918	30.185	25.25	21.777	22.763	29.88	26.844	21.848	26.154	25.511
c129587_g1_i1	3896	UniRef50_A7SBV3	Cluster: Predicted protein	65.06	0	40.0404	99.6289						A7SBV3	A7SBV3_NEMVE	Predicted protein	v1g244196	Nematostella vectensis (Starlet sea anemone)	voltage-gated potassium channel complex	extracellular-glutamate-gated ion channel activity; ionotropic glutamate receptor activity; voltage-gated potassium channel activity	extracellular-glutamate-gated ion channel activity; ionotropic glutamate receptor activity; voltage-gated potassium channel activity	GO:0005234; GO:0004970; GO:0005249; GO:0008076		IPR013099;IPR001320;IPR003091;IPR028325;	0	65.62	4.979	4.883	2.857	4.065	5.123	3.883	3.518	4.098	2.76	4.639	4.256	3.439	4.848	5.206	3.758	5.274	5.217	4.418	4.57	5.066	5.334	4.994	4.608	4.342
c129600_g1_i1	269	UniRef50_F6YJC8	Cluster: Uncharacterized protein (Fragment)	28.3	1.1	57.6642	11.3695																	?	?	5.01	3.671	3.372	2.061	7.228	3.72	2.691	5.049	1.871	3.98	5.215	1.581	4.839	9.777	4.173	7.743	10.327	13.94	9.988	16.903	6.917	7.304	7.661	4.701
c129600_g1_i2	349	UniRef50_N6UJG3	Cluster: Uncharacterized protein (Fragment)	46.88	0.32	25.9155	5.69853																	?	?	5.081	9.141	4.434	6.022	8.392	8.284	3.529	6.931	6.821	6.357	6.616	3.524	6.269	6.128	10.373	9.818	10.974	6.436	7.966	7.572	12.158	9.646	5.679	6.11
c129726_g1_i1	473	UniRef50_A0A078LWK3	Cluster: tRNA pseudouridine synthase B	33.93	7.6	32.8482	17.4051																	?	?	30.666	70.733	27.784	46.313	78.667	72.817	44.515	71.309	59.012	26.967	55.159	54.534	53.228	85.861	53.24	49.054	45.832	105.661	80.413	214.248	102.073	90.472	154.541	88.223
c129886_g1_i1	1261	UniRef50_Q99714	Cluster: 3-hydroxyacyl-CoA dehydrogenase type-2	64.94	7e-107	58.3788	95.7854	NP_004484.1	4758504	NP_004484.1	4758504	3-hydroxyacyl-CoA dehydrogenase type-2 isoform 1	A7RVM2	A7RVM2_NEMVE	Predicted protein	v1g163220	Nematostella vectensis (Starlet sea anemone)		oxidoreductase activity	oxidoreductase activity	GO:0016491	K08683;	IPR002198;IPR002347;IPR016040;IPR020904;	3e-116	86.4	18.218	22.904	11.976	13.86	21.397	17.178	14.581	18.667	12.865	16.515	15.696	14.074	18.144	30.789	20.944	19.435	20.033	21.894	20.101	32.137	23	21.11	21.984	20.545
c129894_g1_i1	462	UniRef50_UPI0004C36BA5		31.43	8.9	40.6383																		?	?	14.726	36.797	11.221	16.382	36.959	33.522	12.011	34.694	30.145	14.452	35.838	21.907	18.125	48.568	15.278	26.294	16.237	48.53	35.27	131.458	45.22	31.868	60.747	40.096
c129915_g1_i1	1520	UniRef50_W4ZDK5	Cluster: Uncharacterized protein	79.6	0	77.9431	45.2086	NP_849143.1	32189425	NP_849143.1	32189425	dynein assembly factor with WDR repeat domains 1	A7SN68	A7SN68_NEMVE	Predicted protein	v1g237381	Nematostella vectensis (Starlet sea anemone)						IPR020472;IPR015943;IPR001680;IPR019775;IPR017986;	0	91.57	6.538	9.7	5.233	6.746	9.833	5.54	6.684	6.84	5.372	5.781	5.931	4.585	7.86	11.096	8.366	12.768	9.886	9.081	8.414	9.569	10.483	9.422	10.474	9.572
c130058_g1_i1	618	UniRef50_P52434	Cluster: DNA-directed RNA polymerases I, II, and III subunit RPABC3	86	3e-87	70.9062	99.3333	XP_006713731.1	578807497	XP_006713731.1	578807497	PREDICTED: DNA-directed RNA polymerases I, II, and III subunit RPABC3 isoform X2	A7S8M4	A7S8M4_NEMVE	Predicted protein	v1g237030	Nematostella vectensis (Starlet sea anemone)			transcription, DNA-templated	GO:0006351	K03016;	IPR012340;IPR005570;	1e-75	93.96	2.358	5.628	1.379	2.936	5.287	3.913	3.408	3.136	2.498	2.241	4.551	1.847	2.699	7.923	2.709	5.937	4.965	6.926	5.352	15.425	5.694	4.716	11.421	5.675
c130240_g1_i1	924	UniRef50_T2M4K2	Cluster: 39S ribosomal protein L15,mitochondrial (Fragment)	54.91	5e-68	70.7447	80.0725	NP_054894.1	7661806	NP_054894.1	7661806	39S ribosomal protein L15, mitochondrial	A7RVF0	A7RVF0_NEMVE	Predicted protein	v1g94717	Nematostella vectensis (Starlet sea anemone)	large ribosomal subunit	structural constituent of ribosome	translation	GO:0015934; GO:0003735; GO:0006412	K02876;	IPR005749;IPR021131;	1e-95	79.5	4.281	6.327	3.131	3.594	6.411	3.283	3.794	2.975	3.091	4.43	5.488	2.515	3.532	7.199	5.29	7.1	5.694	5.182	5.714	9.05	6.619	5.016	8.795	6.101
c130299_g1_i1	2213	UniRef50_A7SLH9	Cluster: Predicted protein (Fragment)	46.42	3e-124	55.0222	97.4654	NP_060826.2	170763486	NP_060826.2	170763486	UPF0489 protein C5orf22	A7SLH9	A7SLH9_NEMVE	Predicted protein (Fragment)	v1g122744	Nematostella vectensis (Starlet sea anemone)						IPR024131;	3e-103	46.05	1.285	0.997	0.92	0.442	1.394	0.732	0.64	1.194	0.319	0.974	0.959	0.584	0.824	1.468	0.653	1.009	0.819	1.773	1.049	1.219	1.141	1.658	1.375	1.428
c130332_g1_i1	285	UniRef50_C1MXX7	Cluster: Drug/Metabolite transporter superfamily	35.62	0.11	75.1724	29.3388																	?	?	1.609	5.908	1.949	0.894	5.739	5.794	4.676	7.295	17.017	3.456	7.364	4.108	2.784	12.781	4.104	0.788	0.576	22.041	8.643	22.026	12.836	8.972	24.868	10.859
c130353_g1_i1	349	UniRef50_UPI000483C316	Cluster: hypothetical protein	33.33	0.32	42.8169	42.2414																	?	?	0	5.013	0.317	1.722	2.682	0	1.004	3.47	2.099	5.99	3.677	0	3.286	4.422	8.306	7.666	5.946	1.842	1.86	2.482	8.849	7.935	2.84	5.675
c130870_g1_i1	875	UniRef50_UPI0003791F8B	Cluster: hypothetical protein, partial	30.56	8.1	23.1461	40.2367																	?	?	4.069	9.374	4.861	9.052	13.467	7.44	4.566	5.403	4.231	2.367	13.779	4.66	2.595	8.775	3.955	11.144	5.442	15.693	5.982	12.266	6.382	3.989	8.269	6.092
c130891_g1_i1	472	UniRef50_B9PRF5	Cluster: Ribosomal protein RPL35	58.68	2e-38	75.4167	67.4157			NP_009140.1	6005860	60S ribosomal protein L35	A4UHB1	A4UHB1_ALEFU	Ribosomal protein L35		Alexandrium fundyense (Dinoflagellate)	ribosome	structural constituent of ribosome	translation	GO:0005840; GO:0003735; GO:0006412		IPR001854;IPR018254;	5e-50	84.55	0	4.361	1.128	1.007	2.566	0	0.893	1.68	0.616	2.22	3.266	0	1.051	2.638	2.798	3.516	3.49	1.352	1.25	0.914	3.587	7.561	2.706	3.084
c131018_g1_i1	1964	UniRef50_P31948	Cluster: Stress-induced-phosphoprotein 1	54.55	0	82.1232	99.6317			NP_006810.1	5803181	stress-induced-phosphoprotein 1 isoform b	M7AMP5	M7AMP5_CHEMY	Stress-induced-phosphoprotein 1	UY3_17085	Chelonia mydas (Green sea-turtle) (Chelonia agassizi)					K09553;	IPR006636;IPR013026;IPR011990;IPR001440;IPR019734;	5e-166	56.6	8.36	13.679	6.47	8.468	13.178	8.04	6.871	9.258	5.794	8.923	10.566	5.636	8.778	14.765	9.523	15.083	13.493	13.156	10.618	17.073	15.549	13.271	16.6	14.595
c131033_g1_i1	1189	UniRef50_A7RFF4	Cluster: Transporter (Fragment)	76.3	1e-148	81.3069	63.2887						A7RFF4	A7RFF4_NEMVE	Transporter (Fragment)	v1g79785	Nematostella vectensis (Starlet sea anemone)	integral component of membrane	neurotransmitter:sodium symporter activity	neurotransmitter:sodium symporter activity	GO:0016021; GO:0005328	K05048;	IPR000175;	3e-127	76.3	16.426	41.903	23.12	21.924	37.353	24.953	16.312	22.623	17.519	13.499	26.02	19.402	17.945	44.829	26.195	38.601	29.541	44.416	39.706	50.405	42.661	26.735	41.272	38.233
c131063_g1_i1	386	?		?	?																			?	?	1.882	2.199	1.051	1.421	1.663	0	2.085	1.305	3.045	3.414	0.916	1.21	3.447	3.58	1.078	2.68	3.067	2.282	1.536	4.356	1.829	1.765	1.17	1.807
c131082_g1_i1	1547	?		?	?																			?	?	1.235	0.95	1.226	0.725	0.336	1.057	1.489	0.911	0.376	1.361	0.221	1.04	1.098	0.853	1.543	1.998	1.979	0.313	0.639	0	0.473	1.091	0	1.173
c131201_g1_i1	2203	UniRef50_Q6TGX5	Cluster: F-box and leucine-rich repeat protein 14a	60.56	9e-155	52.5893	95.1338			XP_011519217.1	767971220	PREDICTED: F-box/LRR-repeat protein 14 isoform X2	A7SCB1	A7SCB1_NEMVE	Predicted protein	v1g168894	Nematostella vectensis (Starlet sea anemone)					K10280;	IPR001810;	6e-173	83.17	5.334	7.1	4.882	4.639	6.95	5.031	3.86	6.657	4.562	5.477	5.162	5.052	5.312	7.169	6.091	7.023	5.442	6.025	5.877	7.256	6.906	6.491	7.09	5.855
c131236_g1_i2	574	?		?	?																			?	?	4.342	3.382	2.233	2.879	3.23	2.897	2.89	3.197	2.315	4.472	2.802	3.322	3.646	2.866	3.204	4.563	3.076	1.822	2.91	2.99	2.189	5.133	1.857	4.389
c131286_g1_i1	1440	UniRef50_Q5ZHW4	Cluster: Ras-related protein Rab-5B	83.26	1e-116	43.7842	98.6047	XP_011523393.1	767995491	XP_011523393.1	767995491	PREDICTED: ras-related protein Rab-5C isoform X1	Q5UG12	Q5UG12_AIPPU	Rab5 protein		Aiptasia pulchella (Tropical sea anemone)		GTP binding	protein transport; small GTPase mediated signal transduction	GO:0005525; GO:0015031; GO:0007264		IPR027417;IPR005225;IPR001806;IPR003579;	1e-108	100	100.197	138.913	84.775	97.114	151.25	109.906	89.669	107.986	79.029	91.865	107.357	88.127	93.796	153.447	115.696	145.931	146.383	148.842	142.843	186.647	148.341	133.912	172.096	154.586
c131302_g1_i1	3223	UniRef50_A7SPN7	Cluster: Glycerol-3-phosphate dehydrogenase	71.66	0	61.0314	97.5	XP_011509279.1	767917622	XP_011509279.1	767917622	PREDICTED: glycerol-3-phosphate dehydrogenase, mitochondrial isoform X1	A7SPN7	A7SPN7_NEMVE	Glycerol-3-phosphate dehydrogenase (EC 1.1.5.3)	v1g246617	Nematostella vectensis (Starlet sea anemone)	glycerol-3-phosphate dehydrogenase complex	calcium ion binding; sn-glycerol-3-phosphate:ubiquinone-8 oxidoreductase activity	glycerol-3-phosphate metabolic process; sn-glycerol-3-phosphate:ubiquinone-8 oxidoreductase activity	GO:0005509; GO:0009331; GO:0006072; GO:0052591	K00111;	IPR011992;IPR002048;IPR006076;IPR000447;	0	72.12	3.694	6.895	3.591	4.3	6.969	4.95	3.342	4.482	3.741	6.158	5.225	3.12	4.347	5.652	4.4	6.379	4.183	7.239	5.037	6.342	8.921	3.85	9.456	6.64
c131315_g1_i1	799	?		?	?																			?	?	2.945	5.004	1.981	4.074	5.546	3.131	3.276	4.452	3.559	2.66	5.467	1.942	3.276	6.207	3.243	6.725	4.138	5.692	3.358	7.391	6.845	6.374	5.626	4.521
c131316_g1_i1	364	UniRef50_Q5ENP4	Cluster: Chloroplast photosystem II protein L	73.21	6e-20	45.0135	56.1224						Q5ENP4	Q5ENP4_HETTR	Chloroplast photosystem II protein L		Heterocapsa triquetra (Dinoflagellate) (Glenodinium triquetrum)	photosystem II reaction center		photosynthesis	GO:0015979; GO:0009539		IPR003372;	1e-14	73.21	0	4.622	1.171	2.907	3.71	0.762	1.39	2.62	2.418	2.765	4.414	0.265	3.579	0.625	9.651	4.246	6.846	3.811	0.735	5.281	5.611	6.192	1.313	4.427
c131415_g1_i2	986	UniRef50_O60613	Cluster: 15 kDa selenoprotein	62.02	7e-44	38.4845	77.7778	NP_004252.2	42741648				A1Z623	SEP15_PIG	15 kDa selenoprotein	SEP15	Sus scrofa (Pig)	endoplasmic reticulum lumen			GO:0005788		IPR014912;IPR012336;	6e-37	64.57	0	10.921	0	8.186	13.947	0.193	0	6.03	9.569	0	17.761	0.149	0	15.112	0	17.821	0	27.321	10.046	49.559	25.025	12.127	43.066	10.897
c131438_g1_i1	1323	UniRef50_A8CVP1		62.66	1e-142	70.3566		XP_005264005.1	530368655	XP_005264005.1	530368655	PREDICTED: LIM and senescent cell antigen-like-containing domain protein 1 isoform X2	A7RLT9	A7RLT9_NEMVE	Predicted protein	v1g160257	Nematostella vectensis (Starlet sea anemone)		zinc ion binding		GO:0008270		IPR017351;IPR001781;	0	93.47	10.364	15.449	8.024	8.506	11.419	9.321	8.526	11.059	8.953	10.075	9.955	8.873	10.028	14.943	9.997	14.718	11.523	15.145	13.051	21.676	15.498	13.571	16.135	13.205
c131483_g1_i1	723	?		?	?																			?	?	8.36	12.999	6.612	8.741	10.689	6.993	5.835	8.216	6.41	10.881	8.554	5.307	7.292	7.576	7.11	14.391	13.205	9.434	10.017	14.15	13.823	14.972	12.26	12.372
c131483_g2_i1	1209	UniRef50_P25789	Cluster: Proteasome subunit alpha type-4	83.97	9e-148	57.7236	90.4215	NP_002780.1	4506185	NP_002780.1	4506185	proteasome subunit alpha type-4 isoform 1	C3Z346	C3Z346_BRAFL	Proteasome subunit alpha type (EC 3.4.25.1) (Fragment)	BRAFLDRAFT_201484	Branchiostoma floridae (Florida lancelet) (Amphioxus)	cytoplasm; nucleus; proteasome core complex, alpha-subunit complex	threonine-type endopeptidase activity	threonine-type endopeptidase activity; ubiquitin-dependent protein catabolic process	GO:0005737; GO:0005634; GO:0019773; GO:0004298; GO:0006511	K02728;	IPR029055;IPR000426;IPR016050;IPR023332;IPR001353;	3e-115	87.29	14.776	32.371	13.99	18.461	29.154	16.08	15.739	20.195	13.687	19.144	20.974	14	19.11	32.187	22.22	31.895	34.839	30.26	28.181	36.955	34.408	27.11	36.182	32.33
c131494_g1_i3	3173	UniRef50_T1JD55	Cluster: Uncharacterized protein	51.77	2e-131	50.651	31.2952	XP_011536445.1	767973747	XP_011536445.1	767973747	PREDICTED: pre-mRNA-processing factor 40 homolog B isoform X11	T1JD55	T1JD55_STRMM	Uncharacterized protein		Strigamia maritima (European centipede) (Geophilus maritimus)						IPR029090;IPR002713;IPR000727;IPR001202;	3e-122	52.84	3.603	6.467	2.113	2.813	5.864	5.102	2.934	5.413	2.304	3.686	4.614	4.288	5.057	8.775	3.491	6.312	4.246	3.096	5.028	7.752	5.149	6.31	2.929	6.763
c131521_g1_i2	2895	UniRef50_A7SN59	Cluster: Predicted protein	72.4	0	65.591	99.845	NP_004046.2	37577157	NP_004046.2	37577157	calpain-5	A7SN59	A7SN59_NEMVE	Predicted protein	v1g191580	Nematostella vectensis (Starlet sea anemone)	intracellular	calcium-dependent cysteine-type endopeptidase activity	calcium-dependent cysteine-type endopeptidase activity	GO:0004198; GO:0005622	K08574;	IPR000008;IPR022684;IPR022682;IPR022683;IPR000169;IPR001300;	0	72.4	16.791	23.332	12.972	14.396	22.262	16.822	12.121	16.37	12.158	17.343	18.741	12.97	14.451	22.182	17.572	22.279	22.507	21.542	20.96	24.78	22.6	19.784	21.181	21.812
c131527_g1_i1	256	UniRef50_Q5ENM1	Cluster: Chloroplast light harvesting complex protein (Fragment)	95.45	0.001	24.9042	5.01193																	?	?	1.275	4.174	1.281	0.593	0.692	0	2.051	3.187	0	1.508	2.223	0	1.837	3.768	3.629	2.786	3.049	1.871	3.253	3.6	3.381	11.175	0	0.899
c131546_g1_i2	341	UniRef50_E3KHU9	Cluster: Putative uncharacterized protein	43.75	2.8	23.0548	5.03247																	?	?	4.99	4.631	2.321	2.409	3.864	3.903	4.743	2.307	1.095	5.875	2.307	3.683	6.25	3.223	2.749	2.498	4.669	1.44	3.892	0.429	2.312	2.235	1.116	0.918
c131553_g1_i1	993	UniRef50_UPI0003C47C9B	Cluster: PREDICTED: papilin-like	48.5	3e-43	47.7228	47.2779			XP_011510011.1	767919447	PREDICTED: tissue factor pathway inhibitor isoform X1	A0A085LKD1	A0A085LKD1_9BILA	Uncharacterized protein	M513_13698 M514_13698	Trichuris suis (pig whipworm)	extracellular region	chitin binding; serine-type endopeptidase inhibitor activity	chitin metabolic process; serine-type endopeptidase inhibitor activity	GO:0008061; GO:0006030; GO:0005576; GO:0004867		IPR002557;IPR002223;IPR020901;	3e-45	48.55	2.773	1.593	3	2.258	2.144	4.686	1.412	3.4	2.6	2.032	2.707	3.736	2.159	1.785	1.642	1.604	2.051	2.371	2.671	1.851	1.305	1.711	0.982	2.138
c131572_g1_i2	549	UniRef50_A7APY6	Cluster: Ribosomal L27e protein family protein	51.02	1e-36	78.712	99.3151			NP_000979.1	4506623	60S ribosomal protein L27	F0VG83	F0VG83_NEOCL	Putative uncharacterized protein	NCLIV_025160	Neospora caninum (strain Liverpool)	ribosome	structural constituent of ribosome	translation	GO:0005840; GO:0003735; GO:0006412		IPR014722;IPR001141;IPR008991;	1e-32	57.82	0.466	4.305	0.591	2.268	0.625	0.386	1.654	4.007	1.973	3.173	2.254	0	0.833	2.34	4.025	4.554	4.147	3.233	0.372	2.02	2.59	7.732	0.571	4.54
c131572_g1_i3	536	UniRef50_A7APY6	Cluster: Ribosomal L27e protein family protein	53.38	2e-38	80.7339	99.3151						C5L7M3	C5L7M3_PERM5	60S ribosomal protein L27, putative	Pmar_PMAR020649	Perkinsus marinus (strain ATCC 50983 / TXsc)	ribosome	structural constituent of ribosome	translation	GO:0005840; GO:0003735; GO:0006412		IPR014722;IPR001141;IPR008991;	9e-33	52.7	0	4.883	0.46	2.352	2.759	0.396	1.467	4.3	2.806	2.199	2.16	0.138	2.301	1.676	4.796	4.794	2.69	2.234	2.318	1.907	4.83	7.71	4.009	2.648
c131611_g1_i1	380	?		?	?																			?	?	1.933	2.013	1.347	1.948	1.999	3.527	2.581	1.882	1.791	2.869	0.938	1.741	4.062	0.288	2.225	1.595	2.213	0	1.126	0	0.946	2.599	0	3.339
c131725_g1_i1	745	UniRef50_B6VWD4	Cluster: Putative uncharacterized protein	45.65	0.17	15.3034	26.1905																	?	?	5.475	3.075	4.565	5.853	2.961	6.505	4.566	2.954	1.46	7.687	1.812	5.572	7.31	5.88	9.463	7.465	6.144	0.392	5.085	0	1.192	2.535	0.107	4.2
c131761_g1_i1	472	?		?	?																			?	?	0.729	2.441	2.244	1.346	1.576	0.732	0.893	2.985	1.859	0.67	1.959	0.86	1.572	2.261	4.321	5.322	0.657	2.714	2.662	4.13	8.479	7.39	4.366	3.339
c131767_g1_i2	1146	UniRef50_K0YXL7	Cluster: Uncharacterized protein	25	0.42	27.7015	25.7576																	?	?	0.111	2.357	0.405	1.383	0.961	0	0.629	2.297	1.802	1.78	1.475	0.106	1.392	1.438	3.224	3.103	2.861	0.666	0.191	0.88	3.186	4.47	0.509	1.807
c131809_g1_i1	323	UniRef50_C5KDN6	Cluster: Dynein light chain 4, axonemal, putative	53.85	1e-22	70.8207	72.381						C5KDN7	C5KDN7_PERM5	Dynein light chain 4, axonemal, putative	Pmar_PMAR022278	Perkinsus marinus (strain ATCC 50983 / TXsc)	microtubule associated complex		microtubule-based process	GO:0005875; GO:0007017		IPR001372;	9e-17	55.13	0	2.758	0.372	0.668	1.576	0.488	0	1.841	0.616	0.869	4.288	0	0.701	0.813	4.104	2.594	3.481	0.539	0.315	1.478	0.647	4.994	0.42	1.022
c131817_g1_i3	4403	UniRef50_Q8IXI2	Cluster: Mitochondrial Rho GTPase 1	61.1	6e-160	26.8483	64.4013			NP_060777.3	75750470	mitochondrial Rho GTPase 1 isoform 3	A7SCK4	A7SCK4_NEMVE	Mitochondrial Rho GTPase (EC 3.6.5.-)	v1g113475	Nematostella vectensis (Starlet sea anemone)	integral component of mitochondrial outer membrane	calcium ion binding; GTPase activity; GTP binding	cellular homeostasis; GTPase activity; mitochondrion transport along microtubule; small GTPase mediated signal transduction	GO:0005525; GO:0003924; GO:0005509; GO:0019725; GO:0031307; GO:0047497; GO:0007264	K07870;	IPR011992;IPR018247;IPR013566;IPR013567;IPR002048;IPR020860;IPR013684;IPR027417;IPR029506;IPR021181;IPR001806;	0	84.08	0.891	1.23	1.106	0.913	1.259	1.057	0.816	1.133	0.776	0.869	0.959	0.754	0.919	1.19	1.098	1.797	1.637	1.215	0.878	1.106	1.593	1.839	1.036	0.984
c131836_g1_i1	1260	UniRef50_V9LJ26	Cluster: Cell death regulator Aven-like protein (Fragment)	44.86	3e-17	24.7463	60.4651	XP_011520122.1	767984797	XP_011520122.1	767984797	PREDICTED: cell death regulator Aven isoform X4	F1R220	F1R220_DANRE	Uncharacterized protein	aven	Danio rerio (Zebrafish) (Brachydanio rerio)						IPR026187;	1e-17	31.3	6.376	8.507	4.729	4.827	7.228	5.397	5.901	6.263	4.859	6.619	5.362	4.044	6.307	12.464	6.259	9.069	6.666	7.083	7.165	9.704	11.562	7.422	8.17	6.81
c131842_g1_i1	1465	UniRef50_A7SSV1	Cluster: Predicted protein	40.47	5e-31	42.4161	64.127	NP_055048.1	7657671	NP_055048.1	7657671	nucleolar transcription factor 1 isoform a	A7SSV1	A7SSV1_NEMVE	Predicted protein	v1g247202	Nematostella vectensis (Starlet sea anemone)					K09273;	IPR009071;	6e-35	38.78	2.935	4.687	3.076	3.049	5.489	2.633	2.14	3.582	2.943	2.367	3.392	2.845	3.258	5.612	4.272	5.101	4.858	4.643	4.875	5.913	6.557	4.417	5.67	5.193
c131877_g2_i1	1245	UniRef50_G9MUF8	Cluster: Uncharacterized protein (Fragment)	27.5	7.8	27.1722	39.1447																	?	?	3.907	5.265	3.394	4.987	5.469	3.171	3.574	3.956	4.06	3.791	5.067	2.855	4.413	6.366	3.342	7.628	6.882	8.464	5.963	7.639	7.718	7.432	9.715	8.116
c131921_g1_i2	622	?		?	?																			?	?	1.751	5.05	2.244	2.192	3.643	2.511	2.184	4.877	2.475	1.361	4.214	2.781	1.581	5.355	3.797	5.889	4.534	8.082	6.592	5.044	7.348	6.962	4.233	5.723
c131922_g1_i1	380	?		?	?																			?	?	2.642	2.767	2.43	1.468	2.288	1.057	2.581	2.681	0.445	3.194	1.886	1.242	3.807	2.271	3.708	4.064	5.685	3.909	2.938	1.038	1.881	2.342	0.902	3.339
c131959_g1_i1	386	UniRef50_C5KAH8	Cluster: Ubiquitin, putative	59.52	4e-27	63.8677	76.8519						A3E3V9	A3E3V9_PFIPI	Small ubiquitin-like protein		Pfiesteria piscicida (Dinoflagellate)						IPR022617;IPR000626;IPR029071;	8e-36	93.1	0.172	3.177	0.263	0.47	1.105	0.346	1.665	2.084	0	1.236	2.138	0	1.723	1.656	1.444	2.383	2.456	0.764	0.658	1.67	3.206	2.278	0.295	4.171
c132009_g1_i1	2115	UniRef50_A7SLK3	Cluster: Predicted protein	65.81	2e-104	37.8894	87.4194						A7SLK3	A7SLK3_NEMVE	Predicted protein	v1g214156	Nematostella vectensis (Starlet sea anemone)	integral component of membrane	G-protein coupled receptor activity	G-protein coupled receptor activity	GO:0004930; GO:0016021		IPR000276;	1e-92	61.59	2.196	6.346	2.594	3.002	4.287	2.389	2.57	3.531	2.726	2.534	2.591	2.017	3.655	4.75	4.796	5.524	6.855	3.585	3.673	3.002	5.262	5.711	3.518	5.732
c132042_g1_i2	5831	UniRef50_UPI0003F0F2CB	Cluster: PREDICTED: leucine-rich repeat and IQ domain-containing protein 1-like	35.96	8e-127	43.0427	55.6986	XP_011537121.1	767975511	XP_011537121.1	767975511	PREDICTED: leucine-rich repeat and IQ domain-containing protein 1 isoform X3	J9NYI6	J9NYI6_CANFA	Uncharacterized protein	LRRIQ1	Canis familiaris (Dog) (Canis lupus familiaris)						IPR000048;IPR001611;IPR025875;IPR027417;	3e-77	27.95	1.417	2.311	1.073	1.675	3.46	0.691	1.423	2.489	2.372	2.356	3.044	1.168	1.799	4.383	2.106	3.516	2.249	3.654	2.223	3.532	3.597	2.791	1.67	2.478
c132272_g1_i1	4976	UniRef50_A7RKH9	Cluster: Predicted protein	43.17	1e-67	16.3471	81.5476	XP_011520679.1	767986918	XP_011520679.1	767986918	PREDICTED: ankyrin repeat and SAM domain-containing protein 3 isoform X6	A7RKH6	A7RKH6_NEMVE	Predicted protein (Fragment)	v1g84747	Nematostella vectensis (Starlet sea anemone)	integral component of membrane	G-protein coupled receptor activity	G-protein coupled receptor activity	GO:0004930; GO:0016021		IPR000276;IPR017452;	5e-74	50.52	2.247	3.578	1.927	1.882	2.884	1.687	1.743	2.216	2.042	2.147	2.223	1.826	2.33	3.53	2.68	2.709	2.402	2.508	2.166	3.182	3.525	2.813	3.197	2.63
c132352_g1_i1	1648	UniRef50_K1WV49	Cluster: Cofilin/tropomyosin-type actin-binding protein	32.91	8e-18	28.043	68.2464						A7RYS8	A7RYS8_NEMVE	Predicted protein	v1g236760	Nematostella vectensis (Starlet sea anemone)	actin cytoskeleton		actin filament depolymerization	GO:0015629; GO:0030042	K05765;	IPR002108;IPR029006;IPR017904;	8e-17	36.25	113.293	161.873	95.985	116.403	175.694	117.702	97.809	122.768	105.718	121.272	142.163	94.411	97.783	190.671	118.416	200.038	176.257	195.727	168.039	269.314	186.037	173.587	187.589	169.351
c132376_g1_i1	842	UniRef50_G3VBK4		58.54	4e-35	42.5904		NP_002614.2	12408677	NP_002614.2	12408677	prefoldin subunit 4	A7SUS0	A7SUS0_NEMVE	Prefoldin subunit 4	v1g174565	Nematostella vectensis (Starlet sea anemone)	prefoldin complex		protein folding	GO:0016272; GO:0006457	K09550;	IPR002777;IPR016661;IPR009053;	3e-34	61.03	10.597	15.142	8.78	11.065	16.418	10.296	6.794	13.011	7.756	8.053	12.894	8.491	10.502	24.066	12.113	19.445	13.556	22.531	16.743	28.785	15.005	15.282	21.797	18.842
c132550_g1_i1	963	?		?	?																			?	?	3.795	6.346	2.978	4.94	6.094	2.846	4.511	4.735	2.578	3.037	5.878	3.428	3.684	5.037	4.737	9.367	7.79	6.152	5.314	5.935	5.673	6.406	6.251	6.092
c132701_g2_i1	1068	UniRef50_H2UAX7	Cluster: Ubiquitin carboxyl-terminal hydrolase	61.96	6e-61	44.9355	33.0396						Q4SLR1	Q4SLR1_TETNG	Ubiquitin carboxyl-terminal hydrolase (EC 3.4.19.12)	USP14 GSTENG00016122001	Tetraodon nigroviridis (Spotted green pufferfish) (Chelonodon nigroviridis)		cysteine-type peptidase activity; ubiquitinyl hydrolase activity	cysteine-type peptidase activity; ubiquitin-dependent protein catabolic process; ubiquitinyl hydrolase activity	GO:0008234; GO:0006511; GO:0036459		IPR001394;IPR000626;IPR029071;IPR019954;IPR018200;IPR028889;	8e-54	63.19	7.631	13.539	8.188	7.932	13.899	8.345	8.658	9.723	6.113	8.326	11.188	6.623	8.712	11.463	9.117	19.416	16.992	13.215	11.305	13.857	12.405	16.651	14.885	14.671
c132772_g1_i1	2364	UniRef50_A7RS78	Cluster: Predicted protein	69.01	1e-90	26.5391	72.3183	NP_001092086.1	148833486	NP_056347.1	21915167	protein GRINL1A isoform 1	A7RS78	A7RS78_NEMVE	Predicted protein	v1g240340	Nematostella vectensis (Starlet sea anemone)						IPR010876;	6e-73	69.01	5.708	8.377	4.784	5.909	9.132	5.448	5.636	7.234	4.825	4.901	5.92	5.02	6.704	10.421	8	6.965	7.835	7.798	7.27	9.287	11.212	7.71	8.17	7.652
c132774_g1_i1	1968	UniRef50_Q05932	Cluster: Folylpolyglutamate synthase, mitochondrial	48.82	2e-166	78.8106	91.3118	NP_004948.4	66932984	NP_004948.4	66932984	folylpolyglutamate synthase, mitochondrial isoform a precursor	H3BC12	H3BC12_LATCH	Uncharacterized protein (Fragment)	FPGS	Latimeria chalumnae (West Indian ocean coelacanth)		ATP binding; tetrahydrofolylpolyglutamate synthase activity	tetrahydrofolylpolyglutamate synthase activity	GO:0005524; GO:0004326		IPR001645;IPR018109;IPR023600;IPR004101;IPR013221;	2e-137	48.8	5.728	20.612	6.984	9.306	22.291	13.142	7.445	13.214	9.296	7.53	11.377	8.12	9.971	16.916	13.073	19.915	22.273	16.33	14.024	19.634	21.695	14.202	25.993	20.384
c132781_g1_i1	1593	UniRef50_P48148	Cluster: Ras-like GTP-binding protein Rho1	89.58	2e-120	35.4938	99.4792			XP_011531997.1	767923203	PREDICTED: transforming protein RhoA isoform X1	A7S9Y5	A7S9Y5_NEMVE	Predicted protein	v1g243859	Nematostella vectensis (Starlet sea anemone)	intracellular; membrane	GTP binding	small GTPase mediated signal transduction	GO:0005525; GO:0005622; GO:0016020; GO:0007264	K04513;	IPR027417;IPR005225;IPR001806;IPR003578;	7e-98	91.15	226.748	330.176	196.064	236.4	352.224	230.769	214.919	272.419	226.81	201.24	257.705	189.904	234.049	334.043	261.384	391.285	303.03	360.919	319	433.799	385.26	361.76	370.847	362.057
c132798_g1_i1	1946	UniRef50_A7SDW5	Cluster: Eukaryotic translation initiation factor 3 subunit L	79.28	0	78.1708	99.619	NP_057175.1	7705433	NP_057175.1	7705433	eukaryotic translation initiation factor 3 subunit L isoform 1	A7SDW5	EIF3L_NEMVE	Eukaryotic translation initiation factor 3 subunit L (eIF3l)	v1g169424	Nematostella vectensis (Starlet sea anemone)	eukaryotic 43S preinitiation complex; eukaryotic 48S preinitiation complex; eukaryotic translation initiation factor 3 complex	translation initiation factor activity	formation of translation preinitiation complex; regulation of translational initiation; translation initiation factor activity	GO:0016282; GO:0033290; GO:0005852; GO:0001731; GO:0006446; GO:0003743	K15029;	IPR019382;	0	79.43	12.651	26.845	12.37	16.203	28.347	16.334	13.974	19.426	16.264	13.866	19.721	11.675	15.511	23.669	19.124	31.511	31.331	34.443	22.371	31.166	33.771	26.329	37.807	30.401
c132850_g1_i3	333	UniRef50_A0A067CYY3	Cluster: Uncharacterized protein	68.09	3e-15	41.2979	12.8134						I7IA59	I7IA59_BABMI	Chromosome III, complete sequence	BBM_III09917	Babesia microti strain RI	ribosome	structural constituent of ribosome	translation	GO:0005840; GO:0003735; GO:0006412		IPR000077;IPR020083;IPR023626;	5e-14	72.55	0.455	7.855	2.178	3.077	4.037	0.579	5.184	4.523	1.836	7.572	6.363	0.647	1.525	4.641	6.724	10.558	8.375	2.743	4.532	3.837	6.742	14.843	0.857	6.933
c132854_g2_i1	468	UniRef50_V4Z5Z2	Cluster: Ribosomal protein RPS25	67.69	6e-22	40.7563	39.7516			NP_001019.1	4506707	40S ribosomal protein S25	A3E3W5	A3E3W5_PFIPI	40S ribosomal protein S25		Pfiesteria piscicida (Dinoflagellate)	ribosome			GO:0005840		IPR004977;	3e-28	90.18	0.617	10.604	3.218	7.509	4.797	1.728	3.32	10.199	6.592	11.237	8.828	0.52	5.862	7.843	15.99	15.679	15.463	6.044	5.543	5.134	15.21	23.185	5.697	11.18
c132944_g1_i1	650	UniRef50_G1XDF0	Cluster: Uncharacterized protein	28.95	6.5	34.3419	92.4242																	?	?	2.419	5.032	4.379	4.554	9.42	4.991	4.599	5.504	4.231	2.618	5.562	2.749	2.159	5.92	3.273	4.736	6.414	6.701	8.138	10.438	4.861	6.331	5.554	6.328
c133185_g1_i1	274	UniRef50_A7RSH4	Cluster: Predicted protein	30.34	0.0003	94.2652	31.0714						T1IJ50	T1IJ50_STRMM	Uncharacterized protein		Strigamia maritima (European centipede) (Geophilus maritimus)						IPR000884;	3e-05	49.12	1.265	9.001	0	5.025	5.864	0	4.853	4.239	0	0	24.335	0.393	4.053	3.54	0	0.029	1.241	14.155	6.039	10.02	0.915	0	11.224	2.128
c133465_g1_i1	1722	UniRef50_A4IGN4	Cluster: LOC100037881 protein	46.8	9e-62	34.0377	97.1154						I1EUQ3	I1EUQ3_AMPQE	Uncharacterized protein	LOC100637812	Amphimedon queenslandica (Sponge)		calcium ion binding		GO:0005509		IPR029633;IPR011992;IPR018247;IPR002048;	5e-59	54.46	52.042	65.981	47.489	51.855	80.388	57.204	45.507	61.819	46.5	49.535	58.329	50.151	56.921	95.182	58.432	69.603	69.832	76.449	63.766	97.324	84.931	75.254	86.704	76.097
c133465_g2_i1	2386	UniRef50_A7RYV2	Cluster: Predicted protein (Fragment)	47.4	6e-44	21.352	98.8024						A7RYV2	A7RYV2_NEMVE	Predicted protein (Fragment)	v1g98072	Nematostella vectensis (Starlet sea anemone)						IPR029062;IPR017926;	1e-36	48.78	29.735	34.309	25.89	30.552	42.659	31.428	26.581	35.058	28.4	32.329	33.616	32.404	34.147	49.559	38.289	40.561	41.262	44.729	37.464	55.382	46.987	51.375	40.2	45.213
c133466_g1_i1	729	?		?	?																			?	?	3.907	8.638	4.631	7.029	10.679	3.781	5.129	7.528	5.497	6.221	8.459	3.863	7.026	6.336	8.247	11.538	6.765	8.16	5.963	8.158	10.863	10.459	9.679	10.178
c133488_g1_i1	1107	UniRef50_M3XKP2	Cluster: Uncharacterized protein (Fragment)	71.27	4e-72	48.135	98.3425	NP_004302.1	4757774	NP_004302.1	4757774	ADP-ribosylation factor-like protein 3	A7SVC4	A7SVC4_NEMVE	Predicted protein	v1g218041	Nematostella vectensis (Starlet sea anemone)	intracellular	GTP binding	small GTPase mediated signal transduction	GO:0005525; GO:0005622; GO:0007264	K07944;	IPR027417;IPR005225;IPR024156;IPR006689;	1e-59	70.88	11.72	13.586	9.042	11.987	19.157	10.632	9.54	11.585	9.033	12.117	11.63	9.192	9.631	21.091	14.338	15.88	14.618	15.791	13.928	19.984	15.436	12.213	15.582	15.692
c133664_g1_i1	1387	UniRef50_A7RTX3	Cluster: Predicted protein	71.72	0	84.1247	99.4723	NP_006536.3	50592992	NP_006536.3	50592992	nitrogen permease regulator 2-like protein	A7RTX3	A7RTX3_NEMVE	Predicted protein	v1g93174	Nematostella vectensis (Starlet sea anemone)						IPR009348;	3e-163	71.72	2.672	3.83	2.255	2.183	3.384	1.85	2.129	2.529	1.22	2.252	3.129	2.102	2.614	3.352	2.522	4.467	3.778	3.135	2.919	4.254	2.652	2.171	2.795	3.519
c133702_g1_i1	494	UniRef50_K9EX57	Cluster: Cytochrome b6-f complex subunit 8	58.33	0.11	14.1153	79.3103																	?	?	0.344	5.684	0.876	2.823	1.471	0.224	1.665	3.126	2.019	1.445	3.044	0	3.097	1.914	4.737	6.177	5.478	3.536	1.603	2.55	6.074	6.545	1.554	5.259
c133704_g1_i1	2027	UniRef50_P61026	Cluster: Ras-related protein Rab-10	77.5	1e-102	29.0636	99.5	NP_057215.3	256222019	NP_057215.3	256222019	ras-related protein Rab-10	A7RMA6	A7RMA6_NEMVE	Predicted protein	v1g160457	Nematostella vectensis (Starlet sea anemone)		GTP binding	protein transport; small GTPase mediated signal transduction	GO:0005525; GO:0015031; GO:0007264	K07903;	IPR027417;IPR005225;IPR001806;IPR003579;	1e-101	93	60.229	86.211	47.073	61.518	88.856	54.267	49.798	66.129	51.553	53.033	64.777	46.531	64.128	107.398	69.279	113.507	97.169	83.14	76.921	122.735	99.473	92.076	100.09	86.009
c133741_g2_i1	227	UniRef50_L7JTK5	Cluster: Uncharacterized protein	38.6	1.1	69.697	27.8075																	?	?	0	1.696	0	0.847	0.98	0	0	1.821	0	1.079	2.117	0	0.881	0	2.62	0.5	1.097	0	3.11	1.32	0	3.54	0	1.286
c133965_g1_i1	938	UniRef50_A7LCJ2	Cluster: Phospholipase A2	42.74	2e-16	38.5744	76.7742			NP_000919.1	4505847	phospholipase A2 precursor	A7LCJ2	PA2_URTCR	Phospholipase A2 (EC 3.1.1.4) (Phosphatidylcholine 2-acylhydrolase) (UcPLA2)		Urticina crassicornis (Mottled anemone) (Tealia crassicornis)	extracellular region; nematocyst	calcium ion binding; phospholipase A2 activity	lipid catabolic process; phospholipase A2 activity; phospholipid metabolic process	GO:0005509; GO:0005576; GO:0016042; GO:0042151; GO:0004623; GO:0006644		IPR001211;IPR013090;IPR016090;	2e-15	42.74	1.893	4.985	2.485	1.374	4.22	2.46	2.449	2.479	1.699	1.738	3.076	2.133	1.695	2.469	1.375	2.546	4.489	5.721	4.388	6.466	5.097	3.026	2.822	4.994
c134170_g1_i2	464	UniRef50_V4Z3D8		51.52	1.5	20.7627																		?	?	0.496	2.152	0.58	1.383	2.23	0.498	0.607	1.528	1.916	0.911	2.233	1.412	1.08	1.943	0.257	2.68	0.675	3.34	4.656	20.119	4.358	2.224	2.357	4.219
c134358_g2_i4	1643	UniRef50_A7RV89	Cluster: Predicted protein	50	4e-87	43.7463	64.3045						A7RV89	A7RV89_NEMVE	Predicted protein	v1g240926	Nematostella vectensis (Starlet sea anemone)						IPR007074;	6e-73	50	3.31	4.482	2.091	2.343	3.903	3.1	3.276	3.531	2.965	3.215	3.382	2.462	3.816	5.057	2.996	3.785	3.382	3.468	3.682	4.751	3.977	4.427	4.983	3.575
c134471_g2_i1	204	UniRef50_A7SJ03	Cluster: Predicted protein	43.28	4e-12	96.1538	9.77778						A7SJ03	A7SJ03_NEMVE	Predicted protein	v1g213018	Nematostella vectensis (Starlet sea anemone)						IPR002350;	2e-08	43.28	13.4	4.939	2.638	3.707	0	7.115	8.526	2.651	2.201	10.902	0	6.336	7.765	8.359	17.384	2.911	0	0	3.425	13.71	11.788	1.294	9.197	1.892
c134533_g1_i1	1502	UniRef50_A7S783	Cluster: Predicted protein	60.63	1e-70	42.7356	89.7959						A7S783	A7S783_NEMVE	Predicted protein	v1g243333	Nematostella vectensis (Starlet sea anemone)					K17806;	IPR013875;	1e-57	68.85	3.967	5.349	3.197	3.717	5.95	3.761	3.485	4.28	3	3.603	4.14	2.303	3.276	6.416	4.213	6.11	6.711	6.034	5.266	8.497	6.598	5.989	7.001	6.659
c134578_g1_i2	989	UniRef50_R6GZ92	Cluster: Uncharacterized protein	37.5	1.2	16.004	32.3529																	?	?	0	1.864	0.142	1.346	2.374	0.091	0.11	0.799	1.722	0.084	2.665	0.255	0	1.477	0	1.854	0	3.772	1.946	7.233	2.631	1.305	4.304	2.062
c134620_g1_i1	1734	UniRef50_K2AMN9	Cluster: Uncharacterized protein (Fragment)	30.77	2.6	13.2161	13.0511																	?	?	10.566	14.322	10.137	8.694	14.342	7.237	6.397	11.049	8.794	11.132	11.325	6.666	10.54	14.953	11.085	15.102	11.343	9.914	9.225	13.563	15.405	12.886	9.626	11.038
c134786_g1_i1	557	?		?	?																			?	?	1.134	3.532	1.752	1.703	3.835	1.514	1.158	2.327	4.106	1.56	2.886	1.199	1.496	4.294	2.363	4.458	4.237	2.106	1.584	2.437	5.077	2.802	2.259	3.594
c134843_g1_i1	323	UniRef50_A6GHX9	Cluster: Uncharacterized protein	30.67	1.5	66.2614	12.6679																	?	?	0.486	5.507	1.85	4.705	3.931	0.966	2.36	4.421	1.836	7.425	3.866	0.34	2.102	5.682	6.675	5.985	8.267	2.684	2.795	1.478	9.054	11.785	0.83	5.117
c134878_g1_i1	1460	UniRef50_C3YUG9	Cluster: Putative uncharacterized protein	32.69	1e-40	61.1448	66.0147						C3YUG9	C3YUG9_BRAFL	Putative uncharacterized protein	BRAFLDRAFT_79665	Branchiostoma floridae (Florida lancelet) (Amphioxus)						IPR009291;IPR002889;	1e-39	33.66	2.976	9.374	3.525	3.02	5.69	6.129	3.596	5.767	5.543	4.66	5.699	3.566	5	6.277	7.07	6.84	12.612	6.23	6.411	7.425	6.66	4.598	7.277	6.224
c134882_g2_i1	337	UniRef50_X4RCF0	Cluster: DNA helicase	42.55	6.9	37.3178	4.68909																	?	?	0.223	107.689	0.679	137.31	253.909	0.447	0	105.669	170.376	0	317.309	0.626	0.322	125.554	0.465	402.564	0.801	267.895	166.226	1431.69	345.436	93.595	448.372	104.416
c134893_g1_i2	1912	UniRef50_C7R5D1	Cluster: ABC transporter related	28.4	1.2	11.8313	30.5882																	?	?	0.162	1.687	0.285	0.96	0.308	0	0.871	1.244	0.696	1.183	1.011	0	0.578	0.684	1.8	1.556	1.151	0.745	0.286	0.496	1.768	2.738	0.063	0.322
c134912_g1_i2	496	UniRef50_E5T7K8	Cluster: Uncharacterized protein (Fragment)	62.35	2e-19	46.1386	98.7179						X1WU19	X1WU19_ACYPI	Uncharacterized protein		Acyrthosiphon pisum (Pea aphid)							9e-17	76.47	6.639	0	5.714	1.562	2.557	3.385	3.033	0.344	9.763	0.817	2.623	3.832	7.424	0	0.702	0	0	44.925	8.681	24.892	1.809	2.834	4.813	2.611
c134961_g1_i3	1918	UniRef50_A7RT19	Cluster: Predicted protein	79.88	0	51.9487	98.538	NP_116274.3	27903825	NP_116274.3	27903825	cysteine protease ATG4D isoform 1 precursor	A7RT19	A7RT19_NEMVE	Predicted protein	v1g234424	Nematostella vectensis (Starlet sea anemone)	cytoplasm	cysteine-type peptidase activity	autophagy; cysteine-type peptidase activity; protein transport	GO:0006914; GO:0008234; GO:0005737; GO:0015031	K08342;	IPR005078;	1e-169	80.12	3.593	4.967	3.01	4.14	5.268	3.446	2.702	3.541	2.464	2.922	2.939	2.515	4.365	6.257	5.429	5.063	5.514	3.438	3.959	4.931	5.837	4.256	5.804	4.758
c135133_g1_i1	247	UniRef50_H2WNP4	Cluster: Uncharacterized protein	37.78	0.67	53.1746	11.7647																	?	?	4.231	1.314	2.824	3.905	2.278	0.935	4.522	2.115	4.699	3.33	0	1.995	3.4	2.519	9.048	4.611	5.064	2.067	4.198	4.006	1.244	2.053	1.616	0
c135152_g1_i1	537	?		?	?																			?	?	17.357	35.828	17.362	23.749	31.567	16.588	14.195	25.881	24.191	20.966	26.515	13.405	21.676	38.711	19.975	43.875	24.666	29.398	21.57	55.641	35.086	42.306	39.745	32.624
c135243_g1_i1	257	?		?	?																			?	?	3.36	13.576	5.703	11.649	20.407	5.031	8.096	10.108	1.049	7.467	7.343	6.559	6.676	13.396	13.468	14.449	18.872	7.406	11.811	6.217	15.601	15.357	11.546	17.716
c135262_g1_i1	645	?		?	?																			?	?	21.193	23.444	20.154	20.296	20.686	17.391	24.529	23.159	13.55	29.847	15.496	18.351	24.422	23.917	35.144	21.673	32.465	21.297	21.465	15.719	25.189	39.119	15.484	32.586
c135277_g1_i1	409	UniRef50_J5PKU6	Cluster: YLR154W-A-like protein	53.95	3e-12	50.2404	78.8235						K8YQC8	K8YQC8_9STRA	Transcript antisense to ribosomal rna protein	NGA_2093100	Nannochloropsis gaditana CCMP526							6e-12	67.92	10.809	0	23.679	5.344	3.508	11.435	5.283	8.256	25.902	0.283	3.856	9.616	5.776	0.734	0	0.509	0.279	0	0.2	1.196	54.531	4.331	0	1.627
c135418_g2_i1	306	UniRef50_P51405	Cluster: 40S ribosomal protein S4	72.6	1e-31	69.8718	26.9663						C5LEI2	C5LEI2_PERM5	40S ribosomal protein S4	Pmar_PMAR026351	Perkinsus marinus (strain ATCC 50983 / TXsc)	ribosome	rRNA binding; structural constituent of ribosome	translation	GO:0019843; GO:0005840; GO:0003735; GO:0006412		IPR005824;IPR000876;IPR013845;IPR013843;IPR002942;	2e-27	79.45	0.547	5.796	1.248	2.644	1.327	0.549	2.647	3.723	1.38	3.917	3.856	0	0.786	2.776	4.628	6.725	4.408	0.607	2.795	2.787	3.628	8.021	2.34	1.722
c135644_g1_i1	2628	UniRef50_O76932	Cluster: Serine/threonine-protein phosphatase 4 catalytic subunit	87.06	0	34.6557	99.6743	NP_001290432.1	746816144	NP_001290432.1	746816144	serine/threonine-protein phosphatase 4 catalytic subunit isoform 1	A7RFC7	A7RFC7_NEMVE	Serine/threonine-protein phosphatase (EC 3.1.3.16)	v1g177129	Nematostella vectensis (Starlet sea anemone)		phosphoprotein phosphatase activity	phosphoprotein phosphatase activity	GO:0004721	K15423;	IPR004843;IPR029052;IPR006186;	1e-173	95.47	7.52	9.858	5.441	6.191	8.613	5.306	6.574	7.801	5.623	6.43	6.142	5.127	7.642	11.244	7.674	11.029	9.256	8.777	7.88	12.322	8.808	9.197	9.519	9.251
c135776_g1_i2	488	UniRef50_A7AMS4	Cluster: Ribosomal protein S26e, putative	72.73	2e-37	52.9175	75.6522			XP_005276741.1	530438702	PREDICTED: 40S ribosomal protein S26	F8QQI1	F8QQI1_KARVE	Ribosomal protein S26	RP-S26	Karlodinium veneficum (Dinoflagellate) (Karlodinium micrum)	ribosome	structural constituent of ribosome	translation	GO:0005840; GO:0003735; GO:0006412		IPR000892;	3e-48	90.29	0	3.308	0.536	2.079	1.125	0.457	1.412	3.187	2.35	2.943	2.486	0.159	2.159	1.953	2.175	3.718	4.552	1.283	1.336	1.298	3.402	5.133	0.786	3.651
c135797_g1_i1	790	UniRef50_F0YDF6	Cluster: Putative uncharacterized protein (Fragment)	50.68	6e-17	27.1144	70.5882						F0YDF6	F0YDF6_AURAN	Putative uncharacterized protein (Fragment)	AURANDRAFT_7494	Aureococcus anophagefferens (Harmful bloom alga)			photosystem II assembly	GO:0010207		IPR025585;	1e-12	49.49	0.061	3.047	0.635	1.007	0.26	0.122	0.43	1.538	0.593	1.183	1.169	0	0.843	1.2	3.412	1.941	1.574	0.529	0.42	0.339	1.891	3.165	0	0.747
c135980_g1_i1	931	UniRef50_K1QBG8	Cluster: Proteasome subunit beta type-4	59.84	3e-107	77.8247	35.5301	NP_002787.2	22538467	NP_002787.2	22538467	proteasome subunit beta type-4	A7S7D6	A7S7D6_NEMVE	Proteasome subunit beta type (EC 3.4.25.1)	v1g167347	Nematostella vectensis (Starlet sea anemone)	cytoplasm; nucleus; proteasome core complex	threonine-type endopeptidase activity	proteolysis involved in cellular protein catabolic process; threonine-type endopeptidase activity	GO:0005737; GO:0005634; GO:0005839; GO:0051603; GO:0004298	K02736;	IPR029055;IPR016050;IPR016295;IPR001353;	4e-117	77.69	23.136	46.022	17.713	25.33	41.429	22.666	22.687	26.498	18.716	19.751	30.371	18.68	23.949	29.549	23.228	37.957	39.724	41.585	40.498	54.693	43.185	38.542	52.21	42.111
c135994_g1_i1	1528	UniRef50_A7S2Y1	Cluster: Predicted protein	73.75	2e-79	30.8237	98.1481						A7S2Y1	A7S2Y1_NEMVE	Predicted protein	v1g102533	Nematostella vectensis (Starlet sea anemone)		calcium ion binding		GO:0005509		IPR011992;IPR018247;IPR002048;	1e-63	73.75	6.761	8.834	5.736	7.443	9.478	7.43	6.243	7.163	3.969	6.828	6.479	5.381	6.894	14.061	9.088	9.348	9.346	8.611	8.567	10.844	10.709	9.325	8.278	8.948
c136002_g1_i1	996	UniRef50_B3S6H9	Cluster: Putative uncharacterized protein	44.31	7e-13	43.4353	54	NP_001291491.1	752507708	NP_001291491.1	752507708	INO80 complex subunit E isoform 2	B3S6H9	B3S6H9_TRIAD	Putative uncharacterized protein	TRIADDRAFT_59811	Trichoplax adhaerens (Trichoplax reptans)	Ino80 complex		DNA repair; DNA replication	GO:0006281; GO:0006260; GO:0031011	K11669;	IPR026678;	1e-11	41.24	8.694	11.424	7.411	9.654	14.188	8.812	8.449	8.539	8.223	9.3	9.776	6.772	7.585	12.891	8.643	15.515	14.312	14.763	14.568	19.205	14.439	13.336	18.377	13.261
c136024_g1_i1	2368	UniRef50_P11940	Cluster: Polyadenylate-binding protein 1	59.28	0	77.5748	97.6415			XP_005250918.1	530388906	PREDICTED: polyadenylate-binding protein 1 isoform X1	A7SSV8	A7SSV8_NEMVE	Predicted protein	v1g230864	Nematostella vectensis (Starlet sea anemone)		nucleotide binding; RNA binding		GO:0003723; GO:0000166	K13126;	IPR012677;IPR006515;IPR002004;IPR000504;	0	70.86	1617.32	1448.97	1093.18	1111.9	1526.71	1213.2	1070.17	1331.7	1032.96	1302.09	1250.67	1071.45	1400.39	1313.72	1383.89	1808.74	1655.18	1314.4	1236.64	1290.8	1621.06	1794.09	1361.45	1520.57
c136103_g1_i1	389	UniRef50_F8QQI5	Cluster: Ribosomal protein P1	68.57	7e-28	52.7778	56.5574			NP_000994.1	4506669	60S acidic ribosomal protein P1 isoform 1	F8QQI5	F8QQI5_KARVE	Ribosomal protein P1	RP-P1	Karlodinium veneficum (Dinoflagellate) (Karlodinium micrum)	ribosome	structural constituent of ribosome	translational elongation	GO:0005840; GO:0003735; GO:0006414		IPR001813;IPR027534;	6e-23	60.53	0.172	3.858	0.515	1.402	1.913	0	0.408	3.602	1.711	2.451	1.506	0.244	2.434	1.626	4.608	3.891	3.931	2.253	1.078	1.975	5.416	5.486	1.447	2.847
c136135_g1_i1	1995	UniRef50_K1Q4S7	Cluster: Calreticulin	80.61	9e-142	43.4204	54.5624	NP_004334.1	4757900	NP_004334.1	4757900	calreticulin precursor	A7RK57	A7RK57_NEMVE	Predicted protein (Fragment)	v1g61368	Nematostella vectensis (Starlet sea anemone)	endoplasmic reticulum	calcium ion binding	protein folding	GO:0005509; GO:0005783; GO:0006457	K08057;	IPR001580;IPR018124;IPR009169;IPR009033;IPR013320;	2e-150	88.99	155.548	230.174	126.56	155.292	197.937	157.505	142.368	174.196	116.679	166.304	139.592	135.561	159.874	238.663	196.278	256.892	292.812	233.882	185.945	212.86	224.875	240.126	239.147	244.199
c136145_g1_i1	707	UniRef50_UPI00021A3E62	Cluster: PREDICTED: glutaredoxin-1-like	56.44	8e-32	42.0028	97.0874	NP_002055.1	4504025	NP_002055.1	4504025	glutaredoxin-1	I1GG44	I1GG44_AMPQE	Uncharacterized protein	LOC100634380	Amphimedon queenslandica (Sponge)		electron carrier activity; protein disulfide oxidoreductase activity	cell redox homeostasis; protein disulfide oxidoreductase activity	GO:0045454; GO:0009055; GO:0015035		IPR011767;IPR002109;IPR011899;IPR014025;IPR012336;	3e-22	55.67	18.936	43.366	16.049	23.41	28.76	11.963	16.963	33.5	39.589	12.881	28.664	9.33	20.767	47.764	19.471	38.668	14.051	29.898	23.516	107.976	56.103	38.039	52.558	20.024
c136145_g1_i2	566	UniRef50_W4YWT2	Cluster: Uncharacterized protein	49.06	2e-28	55.0347	98.0583						W4YWT2	W4YWT2_STRPU	Uncharacterized protein	Sp-Glrx	Strongylocentrotus purpuratus (Purple sea urchin)		electron carrier activity; protein disulfide oxidoreductase activity	cell redox homeostasis; protein disulfide oxidoreductase activity	GO:0045454; GO:0009055; GO:0015035	K03676;	IPR011767;IPR002109;IPR011899;IPR014025;IPR012336;	2e-21	49.52	8.836	12.663	6.098	5.175	9.401	6.109	7.544	7.841	7.3	5.833	8.586	5.583	8.39	12.365	10.175	11.029	9.985	10.717	9.397	10.009	10.555	9.667	8.126	7.435
c136205_g1_i1	1810	UniRef50_P61160	Cluster: Actin-related protein 2	88.8	0	63.987	99.4924			NP_005713.1	5031571	actin-related protein 2 isoform b	A7S7W1	A7S7W1_NEMVE	Predicted protein	v1g186733	Nematostella vectensis (Starlet sea anemone)					K17260;	IPR004000;IPR020902;IPR027306;	0	93.62	24.401	36.499	18.774	31.531	50.33	12.909	22.5	26.255	29.962	25.563	34.279	22.438	26.704	48.607	24.593	34.71	30.827	47.962	36.825	71.472	43.935	35.761	57.916	44.485
c136230_g1_i1	243	UniRef50_U5QNZ8		28.4	2.4	89.1129																		?	?	7.398	18.645	11.1	10.934	13.553	9.839	4.743	12.556	11.086	5.236	17.171	2.802	9.261	21.259	14.783	17.341	6.207	7.582	10.074	11.577	28.714	20.137	11.001	15.598
c136273_g1_i1	1860	UniRef50_P48730	Cluster: Casein kinase I isoform delta	74.41	0	65.6267	99.759	NP_001884.2	20149530	NP_001884.2	20149530	casein kinase I isoform delta isoform 1	A7SNG2	A7SNG2_NEMVE	Predicted protein (Fragment)	v1g12115	Nematostella vectensis (Starlet sea anemone)		ATP binding; protein serine/threonine kinase activity	protein serine/threonine kinase activity	GO:0005524; GO:0004674	K08959;	IPR011009;IPR000719;IPR017441;IPR008271;	0	87.28	28.166	40.077	24.609	24.126	36.882	25.187	20.493	29.24	22.583	25.825	26.273	22.034	25.956	35.102	31.278	37.295	35.847	35.766	32.713	37.395	40.574	32.617	39.263	35.433
c136285_g1_i3	403	?		?	?																			?	?	5.698	6.113	2.43	4.168	6.171	2.541	2.702	3.632	2.019	3.163	5.646	2.919	2.964	3.788	5.656	9.665	9.085	5.29	9.559	4.299	4.234	6.791	4.884	11.02
c136355_g1_i1	2248	UniRef50_C3ZC54	Cluster: Putative uncharacterized protein	45.83	1e-71	47.9878	66.2055	XP_011518145.1	767965270	XP_011518145.1	767965270	PREDICTED: deformed epidermal autoregulatory factor 1 homolog isoform X2	C3ZC54	C3ZC54_BRAFL	Putative uncharacterized protein	BRAFLDRAFT_75725	Branchiostoma floridae (Florida lancelet) (Amphioxus)		DNA binding		GO:0003677		IPR000770;IPR010919;IPR024119;	9e-63	48.22	16.072	21.506	12.294	13.578	21.339	14.931	13.18	14.984	12.158	13.771	15.37	11.601	13.769	22.122	16.504	20.934	22.786	18.701	18.727	21.902	19.475	17.496	19.636	21.122
c136514_g1_i1	1376	UniRef50_UPI0003F0BE8C	Cluster: PREDICTED: RNA-binding protein 42-like	76.23	1e-56	26.0901	44.6494	XP_005259315.1	530417252	XP_005259315.1	530417252	PREDICTED: RNA-binding protein 42 isoform X2	A7S8H9	A7S8H9_NEMVE	Predicted protein (Fragment)	v1g108798	Nematostella vectensis (Starlet sea anemone)		nucleic acid binding; nucleotide binding		GO:0003676; GO:0000166		IPR012677;IPR000504;	6e-50	86.78	8.491	9.383	6.514	6.351	10.622	6.322	7.037	6.86	5.235	5.865	7.016	6.156	7.121	12.762	7.881	12.576	11.613	11.177	9.96	15.199	12.065	9.389	11.733	12.741
c136517_g1_i1	1279	UniRef50_A7SZM5	Cluster: Predicted protein (Fragment)	75.89	6e-72	32.4366	99.2908	NP_057359.2	42789380	NP_057359.2	42789380	selenoprotein T precursor	A7SZM5	A7SZM5_NEMVE	Predicted protein (Fragment)	v1g139284	Nematostella vectensis (Starlet sea anemone)		selenium binding	cell redox homeostasis	GO:0045454; GO:0008430		IPR011893;IPR019389;IPR012336;	7e-58	75.89	120.995	136.826	85.377	90.753	125.652	99.152	89.338	105.184	70.749	102.086	89.701	87.278	98.199	121.052	104.967	122.24	132.674	113.527	122.132	154.364	130.941	122.234	120.663	130.854
c136571_g1_i2	3066	UniRef50_P25500	Cluster: Poly(A) polymerase alpha	63.51	0	49.3265	69.4181	XP_005264557.1	530367978	XP_005264557.1	530367978	PREDICTED: poly(A) polymerase gamma isoform X1	A7T589	A7T589_NEMVE	Predicted protein	v1g176602	Nematostella vectensis (Starlet sea anemone)	nucleus	polynucleotide adenylyltransferase activity; RNA binding	polynucleotide adenylyltransferase activity; RNA polyadenylation	GO:0003723; GO:0043631; GO:0005634; GO:0004652	K14376;	IPR011068;IPR007012;IPR007010;IPR014492;	0	79.79	7.267	10.744	5.003	8.92	9.199	7.664	6.585	8.671	6.49	7.792	8.048	5.562	6.761	11.165	7.505	9.953	10.507	10.452	9.244	11.792	13.145	10.234	12.573	10.159
c136635_g1_i2	724	UniRef50_Q5ENI6	Cluster: Putative uncharacterized protein (Fragment)	55	5e-18	28.7653	58.9552						Q5ENI6	Q5ENI6_HETTR	Putative uncharacterized protein (Fragment)		Heterocapsa triquetra (Dinoflagellate) (Glenodinium triquetrum)							6e-15	55	0.395	5.004	1.018	2.211	1.538	0.793	1.29	3.946	1.688	3.739	1.622	0.096	1.042	2.033	3.55	4.688	4.354	1.989	1.86	0.993	4.83	5.786	1.125	2.592
c136649_g1_i1	2325	UniRef50_A7SBN9	Cluster: Predicted protein (Fragment)	80	1e-23	7.1912	95.1613			XP_011542992.1	767951323	PREDICTED: docking protein 2 isoform X2	A7SBN9	A7SBN9_NEMVE	Predicted protein (Fragment)	v1g112354	Nematostella vectensis (Starlet sea anemone)						IPR002404;IPR011993;	1e-18	80	6.083	7.166	4.291	4.564	6.94	3.832	3.728	5.342	2.715	4.084	5.415	3.863	5.227	6.525	4.915	7.782	6.486	5.084	5.61	6.545	5.067	5.144	6.09	5.316
c136650_g1_i1	1742	UniRef50_A7S506	Cluster: Predicted protein	68.58	0	76.4673	99.3392						A7S506	A7S506_NEMVE	Predicted protein	v1g242905	Nematostella vectensis (Starlet sea anemone)						IPR001810;IPR006553;	2e-175	68.58	1.174	2.367	1.5	1.43	1.942	1.149	0.739	1.356	1.414	0.806	1.622	0.711	1.619	1.864	0.9	2.69	2.267	3.145	1.927	2.279	2.487	1.882	2.161	1.315
c136719_g1_i1	906	UniRef50_UPI0004628210	Cluster: PREDICTED: target of Nesh-SH3-like	34.92	1.8	18.7636	27.1493																	?	?	0.688	1.426	0.996	1.298	2.403	1.982	1.335	2.438	3.034	0.545	4.014	0.976	1.629	2.439	1.019	1.96	0.792	2.429	1.402	5.292	2.662	1.978	2.277	1.665
c136784_g1_i1	2357	UniRef50_T2M6V6	Cluster: TNF receptor-associated factor 4	35.92	1e-87	52.524	95.8537						W4Z4L5	W4Z4L5_STRPU	Uncharacterized protein	Sp-trafB	Strongylocentrotus purpuratus (Purple sea urchin)		ubiquitin-protein transferase activity; zinc ion binding	regulation of apoptotic process; signal transduction; ubiquitin-protein transferase activity	GO:0042981; GO:0007165; GO:0004842; GO:0008270	K09848;	IPR002083;IPR013323;IPR012227;IPR008974;IPR001841;IPR013083;IPR001293;	4e-72	34.88	1.852	2.18	1.686	1.346	2.038	2.053	1.103	2.914	2.167	1.34	2.876	1.868	1.875	2.191	1.503	1.806	0.828	1.225	1.727	2.719	1.511	2.78	1.491	1.674
c136802_g1_i1	667	UniRef50_C5LEP7		45.65	1e-31	59.4993				NP_068733.1	14719392	cofilin-2 isoform 1	C5L404	C5L404_PERM5	Actophorin, putative	Pmar_PMAR017792	Perkinsus marinus (strain ATCC 50983 / TXsc)	actin cytoskeleton		actin filament depolymerization	GO:0015629; GO:0030042		IPR002108;IPR029006;IPR017904;	5e-26	46.38	0.223	2.851	0.109	1.825	1.067	0.142	0.54	1.922	1.312	1.613	2.381	0.106	1.373	1.527	3.204	2.671	2.888	1.313	0.563	0.925	3.751	2.075	0.75	2.327
c136879_g1_i2	910	UniRef50_P79891	Cluster: 40S ribosomal protein S3	71.23	2e-99	70.8423	86.166						C5KUC3	C5KUC3_PERM5	40S ribosomal protein S3, putative	Pmar_PMAR024109	Perkinsus marinus (strain ATCC 50983 / TXsc)	small ribosomal subunit	RNA binding; structural constituent of ribosome	translation	GO:0003723; GO:0015935; GO:0003735; GO:0006412		IPR004087;IPR004044;IPR009019;IPR001351;IPR005703;	1e-81	76.36	0.223	3.811	0.723	2.691	1.23	0	1.059	3.531	2.224	3.33	3.487	0.212	1.184	1.825	3.085	3.353	3.004	2.322	0.391	1.467	4.07	5.753	0.661	2.128
c136913_g1_i1	300	UniRef50_M0T464	Cluster: Uncharacterized protein	76.92	7e-13	37.0492	7.88382						M0T464	M0T464_MUSAM	Uncharacterized protein		Musa acuminata subsp. malaccensis (Wild banana) (Musa malaccensis)	cytoplasm; microtubule	GTPase activity; GTP binding; structural constituent of cytoskeleton	GTPase activity; microtubule-based process; protein polymerization	GO:0005525; GO:0003924; GO:0005737; GO:0005874; GO:0007017; GO:0051258; GO:0005200		IPR002452;IPR008280;IPR000217;IPR018316;IPR017975;IPR003008;	5e-10	76.92	10.556	25.047	15.611	9.889	17.11	18.255	11.757	22.036	17.998	8.703	21.638	10.518	16.477	32.593	21.804	27.188	23.559	23.981	15.703	55.664	26.577	22.222	26.449	26.466
c136924_g1_i1	542	UniRef50_L1I6H1	Cluster: Uncharacterized protein	31.25	8.1	25.9058	5.94185																	?	?	14.189	29.165	17.899	16.824	24.06	22.25	13.169	20.863	17.633	6.619	20.363	18.935	20.265	30.124	21.557	33.577	34.309	22.11	28.782	32.137	24.614	24.244	18.832	30.486
c136959_g2_i1	894	UniRef50_Q82N43	Cluster: Putative ATP/GTP-binding protein	28.67	0.001	38.8339	14.0455																	?	?	2.206	1.882	1.861	2.221	2.691	1.504	0.86	2.165	1.152	1.749	2.634	0.775	1.799	2.548	1.454	2.824	2.609	2.018	1.937	2.121	2.837	2.085	2.911	2.119
c137008_g1_i1	503	UniRef50_A7RK51	Cluster: Predicted protein	54	6e-10	29.1016	11.6667						A7RK51	A7RK51_NEMVE	Predicted protein	v1g198286	Nematostella vectensis (Starlet sea anemone)		oxidoreductase activity	oxidoreductase activity	GO:0016491		IPR008274;	3e-07	54	42.174	72.224	44.238	41.608	55.204	38.594	39.132	48.13	45.508	45.43	46.025	33.179	54.526	59.683	41.858	43.856	42.612	46.923	68.698	82.395	55.25	60.871	33.717	45.998
c137011_g1_i1	2575	UniRef50_A7SAG3	Cluster: Predicted protein	33.38	2e-66	70.7792	86.2396	NP_002964.3	171543895	NP_002964.3	171543895	ataxin-2	A7SAG3	A7SAG3_NEMVE	Predicted protein	v1g243962	Nematostella vectensis (Starlet sea anemone)						IPR009818;IPR009604;IPR025852;	5e-65	31.85	30.423	34.048	24.029	22.808	34.864	22.656	19.478	26.438	19.15	24.045	25.009	19.646	27.348	29.767	27.915	38.265	39.328	30.554	26.636	29.846	35.025	33.59	37.932	33.948
c137027_g1_i1	758	UniRef50_Q5ENM1	Cluster: Chloroplast light harvesting complex protein (Fragment)	74.45	1e-63	53.1777	31.9809						Q5ENM1	Q5ENM1_HETTR	Chloroplast light harvesting complex protein (Fragment)		Heterocapsa triquetra (Dinoflagellate) (Glenodinium triquetrum)	chloroplast; integral component of membrane; photosystem II	chlorophyll binding	photosynthesis, light harvesting; protein-chromophore linkage	GO:0016168; GO:0009507; GO:0016021; GO:0009765; GO:0009523; GO:0018298		IPR001344;IPR022796;IPR023329;	3e-53	75	1.113	11.601	1.149	8.214	3.114	1.118	4.268	10.583	6.661	10.912	10.05	0.52	8.106	5.91	11.303	10.914	10.534	4.712	1.441	3.306	14.491	26.586	3.804	4.048
c137067_g1_i2	313	UniRef50_A9ZM23	Cluster: Tubulin (Fragment)	88.04	7e-55	86.2069	35						C0SK32	C0SK32_9DINO	Alpha tubulin (Fragment)	atub	Heterocapsa illdefina	microtubule	GTPase activity; GTP binding; structural constituent of cytoskeleton	GTPase activity; microtubule-based process; protein polymerization	GO:0005525; GO:0003924; GO:0005874; GO:0007017; GO:0051258; GO:0005200		IPR002452;IPR008280;IPR000217;IPR018316;IPR023123;IPR017975;IPR003008;	7e-46	98.91	0	3.317	0.788	2.879	1.682	0.518	1.886	4.33	0.65	1.864	2.749	0	0.748	0.436	3.847	4.266	5.127	1.146	1.326	0	4.152	5.347	0.893	1.646
c137100_g1_i1	333	UniRef50_D6WT28	Cluster: Putative uncharacterized protein	41.18	3.2	29.7935	3.29341																	?	?	1.134	8.088	0.35	0.95	1.48	0	1.654	1.73	1.152	2.869	2.012	0	2.301	8.319	3.372	5.245	7.349	4.036	0.296	5.033	7.287	7.71	1.17	2.875
c137181_g1_i1	571	UniRef50_A0A090PAP2	Cluster: Adenylosuccinate synthetase	29.29	0.17	50.9466	41.3793																	?	?	0.273	2.227	0.427	1.769	1.48	0	1.346	3.217	1.163	3.006	2.297	0.255	0.919	2.062	3.036	3.699	3.76	1.43	1.526	1.174	4.162	4.866	0.777	1.92
c137379_g1_i2	1599	UniRef50_A7RV72	Cluster: Predicted protein	65.13	2e-141	70.6027	96.7419			NP_071936.2	75677351	sin3 histone deacetylase corepressor complex component SDS3	A7RV72	A7RV72_NEMVE	Predicted protein	v1g182323	Nematostella vectensis (Starlet sea anemone)						IPR013907;	2e-112	64.87	7.54	12.449	6.13	7.048	13.178	6.962	7.434	9.157	6.25	6.671	8.059	5.838	8.267	16.024	8.751	14.651	12.792	12.108	11.887	14.545	12.836	10.202	13.028	12.618
c137385_g1_i1	1381	UniRef50_Q92890	Cluster: Ubiquitin fusion degradation protein 1 homolog	62.99	2e-118	64.4128	99.3485	NP_005650.2	29501813	NP_005650.2	29501813	ubiquitin fusion degradation protein 1 homolog isoform A	A7SET4	A7SET4_NEMVE	Predicted protein	v1g189007	Nematostella vectensis (Starlet sea anemone)			ubiquitin-dependent protein catabolic process	GO:0006511	K14016;	IPR004854;	2e-115	76.32	3.229	6.187	2.321	4.093	6.748	2.876	3.618	4.34	2.692	3.634	3.95	3.174	3.4	5.93	4.45	4.784	5.676	5.3	5.171	8.339	5.56	5.347	6.733	5.429
c137403_g1_i1	681	UniRef50_Q3T025		61.33	8e-63	64.7908				NP_001186284.1	313569822	RPL17-C18orf32 protein isoform 1	F8QQL0	F8QQL0_AMPCA	Ribosomal protein L17	RP-L17	Amphidinium carterae (Dinoflagellate)	large ribosomal subunit	structural constituent of ribosome	translation	GO:0015934; GO:0003735; GO:0006412		IPR001063;IPR018260;IPR005721;	4e-59	61.75	0.071	4.007	0.547	2.569	1.74	0.285	2.107	3.956	1.46	3.404	4.498	0.308	2.775	1.378	3.857	4.544	5.235	2.077	1.288	2.573	5.56	9.111	1.831	3.311
c137428_g1_i1	498	UniRef50_A1SQS9	Cluster: Tetratricopeptide TPR_2 repeat protein	34.33	3.1	37.0809	7.15166																	?	?	3.461	1.444	1.204	2.324	2.355	1.565	2.195	1.882	0.57	2.042	1.001	1.741	3.381	2.41	3.501	2.037	2.204	1.744	1.297	2.719	2.405	2.321	1.911	1.655
c137438_g1_i1	426	UniRef50_W5A743	Cluster: Uncharacterized protein (Fragment)	42.86	1.6	23.9631	44.2857																	?	?	0.719	1.444	2.43	1.195	3.037	0.864	1.059	2.641	1.46	0.785	2.318	1.422	1.449	0.912	0.91	2.133	1.034	2.88	2.585	3.047	0.391	2.128	3.206	1.826
c137500_g1_i1	347	UniRef50_Q04EX3	Cluster: Mevalonate kinase	32.1	0.4	68.5552	25.4902																	?	?	9.848	12.514	10.564	10.162	12.909	5.448	8.658	9.875	2.657	8.326	9.291	5.933	11.174	12.068	14.586	15.688	11.649	13.47	8.319	13.383	16.772	19.763	8.974	10.594
c137524_g1_i1	1345	UniRef50_A7SUQ1	Cluster: Predicted protein	59.22	8e-76	55.1901	76.6667	NP_006744.2	19557702	NP_006744.2	19557702	surfeit locus protein 6 isoform 1	A7SUQ1	A7SUQ1_NEMVE	Predicted protein	v1g247520	Nematostella vectensis (Starlet sea anemone)						IPR029190;IPR029188;IPR007019;	2e-64	59.22	5.607	5.926	2.912	3.406	7.555	4.198	3.121	5.241	4.197	4.147	4.909	3.959	4.744	7.655	5.795	6.437	5.847	6.358	4.732	8.452	6.403	7.347	6.733	6.054
c137586_g1_i1	568	UniRef50_C5KHR3	Cluster: Putative uncharacterized protein	39.82	3e-16	58.4775	82.963						C5KHR3	C5KHR3_PERM5	Putative uncharacterized protein	Pmar_PMAR003588	Perkinsus marinus (strain ATCC 50983 / TXsc)							6e-13	39.82	0.091	2.115	0.142	1.27	1.048	0	0.673	1.69	0.935	1.005	1.812	0	1.723	1.527	1.533	2.277	2.636	0.823	0.591	1.693	3.206	4.631	1.572	1.353
c137627_g1_i1	2098	UniRef50_A7RSW8	Cluster: Predicted protein	48.5	3e-64	32.7239	62.0968	XP_005266271.1	530402009	XP_005266271.1	530402009	PREDICTED: SUMO-specific isopeptidase USPL1 isoform X3	A7RSW8	A7RSW8_NEMVE	Predicted protein	v1g232219	Nematostella vectensis (Starlet sea anemone)	Cajal body	SUMO-specific isopeptidase activity	Cajal body organization; cell proliferation; protein desumoylation; SUMO-specific isopeptidase activity	GO:0015030; GO:0030576; GO:0070140; GO:0008283; GO:0016926		IPR028890;IPR028891;	1e-56	48.71	3.087	4.612	2.671	3.5	4.441	2.561	3.474	3.248	2.258	2.974	3.95	2.547	3.343	4.789	3.758	5.207	4.696	4.036	3.702	4.367	5.056	4.363	4.536	4.597
c137703_g2_i1	430	UniRef50_U6P9H5	Cluster: Metalloendopeptidase	28.77	1.1	38.1279	12.1827																	?	?	0.283	2.637	0.657	1.176	0.692	0.569	1.037	1.953	0.719	1.801	1.517	0.202	1.837	0.674	3.857	3.622	2.537	0.627	0.181	1.083	2.652	5.026	0	3.888
c137775_g1_i2	294	UniRef50_H6NES1	Cluster: Uncharacterized protein	40.62	9.4	31.7726	9.36556																	?	?	6.285	3.811	0	1.656	0.971	0.6	2.173	1.811	0.753	0.534	1.053	0.425	8.627	6.148	0.633	1.47	2.681	2.645	3.826	3.081	0	2.192	1.536	2.526
c137815_g1_i3	1146	UniRef50_Q5M8W9	Cluster: 4-hydroxy-2-oxoglutarate aldolase, mitochondrial	65.27	2e-56	42.8816	50.6098			NP_612422.2	31543060	4-hydroxy-2-oxoglutarate aldolase, mitochondrial isoform 1	A7RIM3	A7RIM3_NEMVE	Predicted protein	v1g82674	Nematostella vectensis (Starlet sea anemone)		lyase activity	lyase activity	GO:0016829	K18123;	IPR013785;IPR002220;IPR020625;	9e-59	74.57	8.967	8.899	6.141	7.198	8.122	5.407	7.037	8.044	4.95	9.3	8.67	6.029	7.85	8.3	6.912	10.452	12.837	8.043	10.151	14.229	10.832	11.913	5.777	10.925
c137946_g1_i1	2976	UniRef50_A7RZ35	Cluster: Predicted protein	49.79	0	67.9775	96.6767						A7RZ35	A7RZ35_NEMVE	Predicted protein	v1g204286	Nematostella vectensis (Starlet sea anemone)						IPR002404;IPR001849;IPR011993;	7e-159	50.49	5.243	5.572	3.667	4.535	7.084	4.076	4.29	4.755	3.444	4.325	4.625	4.001	4.829	6.386	4.855	6.677	6.009	5.202	4.875	6.77	5.488	5.026	6.367	6.773
c138070_g2_i1	4251	UniRef50_Q92600	Cluster: Cell differentiation protein RCD1 homolog	82.18	9e-166	21.0088	97.9933	NP_001263223.1	443497970	NP_005435.1	4885579	cell differentiation protein RCD1 homolog isoform 2	A7SRS9	A7SRS9_NEMVE	Predicted protein	v1g173618	Nematostella vectensis (Starlet sea anemone)					K12606;	IPR011989;IPR016024;IPR007216;	2e-158	91.91	8.168	9.942	6.141	6.643	9.843	7.684	6.077	7.578	5.771	7.006	7.701	5.763	7.557	9.539	7.397	11.307	9.958	10.403	9.406	10.787	10.791	9.71	9.965	9.903
c138206_g1_i1	775	UniRef50_A7RRX5	Cluster: Small ubiquitin-related modifier (Fragment)	86.67	3e-29	28.4264	97.3684	NP_001005781.1	54792065	NP_001005781.1	54792065	small ubiquitin-related modifier 1 isoform a precursor	C3YBW9	C3YBW9_BRAFL	Small ubiquitin-related modifier (SUMO)	BRAFLDRAFT_104997 BRAFLDRAFT_68520	Branchiostoma floridae (Florida lancelet) (Amphioxus)	nucleus			GO:0005634	K12160;	IPR022617;IPR000626;IPR029071;	2e-25	65.98	45.746	61.658	38.282	49.568	70.564	47.853	44.989	52.349	36.965	49.923	56.128	48.877	48.011	95.033	53.289	82.572	79.583	77.801	74.498	104.128	75.26	76.078	81.347	78.461
c138306_g2_i1	4962	UniRef50_O95271	Cluster: Tankyrase-1	61.41	0	67.2349	83.9488	NP_003738.2	87239981	NP_003738.2	87239981	tankyrase-1	I6L4N1	I6L4N1_LATCH	Uncharacterized protein	TNKS	Latimeria chalumnae (West Indian ocean coelacanth)		NAD+ ADP-ribosyltransferase activity	NAD+ ADP-ribosyltransferase activity; positive regulation of telomere maintenance via telomerase; spindle assembly; Wnt signaling pathway	GO:0003950; GO:0016055; GO:0032212; GO:0051225	K10799;	IPR002110;IPR020683;IPR012317;IPR001660;IPR013761;IPR011510;IPR028731;	0	54.7	5.597	6.793	3.405	3.726	5.412	3.944	3.54	5.15	3.387	4.179	4.224	3.853	4.678	5.989	5.587	5.534	5.793	4.467	5.113	5.258	6.711	5.208	6.215	5.41
c138306_g3_i1	5505	UniRef50_A7RZI7	Cluster: Predicted protein (Fragment)	74.89	1e-114	12.3638	99.5652			XP_011534488.1	767943719	PREDICTED: failed axon connections homolog isoform X1	A7RZI7	A7RZI7_NEMVE	Predicted protein (Fragment)	v1g98829	Nematostella vectensis (Starlet sea anemone)						IPR026928;IPR010987;IPR004046;IPR012336;	2e-99	74.89	154.161	265.546	163.792	174.91	252.15	173.137	144.673	207.089	155.343	172.357	176.273	142.003	168.179	307.598	231.027	322.153	293.918	256.188	230.803	284.016	296.681	311.102	277.231	288.769
c138312_g2_i1	487	UniRef50_W6UTP0	Cluster: LMBR1 domain-containing protein	28.57	0.99	46.371	8.28331																	?	?	3.127	2.991	2.135	2.889	2.634	3.019	3.408	1.599	2.064	3.383	2.286	2.452	3.996	2.677	2.907	2.776	3.94	1.548	4.169	0.654	2.179	5.657	1.786	2.44
c138374_g1_i1	1975	UniRef50_A7T0C9	Cluster: Predicted protein	65.03	2e-140	45.0697	75.25						A7T0C9	A7T0C9_NEMVE	Predicted protein	v1g248332	Nematostella vectensis (Starlet sea anemone)						IPR005049;	1e-117	65.03	2.277	4.286	2.835	1.816	4.71	2.287	2.404	2.57	2.395	2.021	4.372	2.59	3.059	3.917	4.173	5.803	4.273	4.859	4.121	4.604	5.694	4.492	4.465	4.275
c138424_g1_i1	4656	UniRef50_A7RET6	Cluster: Predicted protein	72.08	0	26.1512	94.1441						A7RET6	A7RET6_NEMVE	Predicted protein	v1g237717	Nematostella vectensis (Starlet sea anemone)		ATP binding; metal ion binding		GO:0005524; GO:0046872		IPR011761;IPR013816;	2e-173	72.08	15.181	24.05	18.052	19.233	31.442	17.686	16.125	24.788	16.709	10.797	21.554	13.787	17.509	25.484	18.205	28.984	25.52	36.491	24.718	34.382	37.173	33.665	58.005	54.436
c138437_g1_i1	455	?		?	?																			?	?	6.842	10.716	4.762	5.721	5.229	4.909	5.371	8.297	6.239	7.289	10.166	3.471	7.244	7.853	7.832	14.91	10.174	14.087	7.632	12.751	12.795	15.089	10.599	6.801
c138532_g1_i1	272	UniRef50_A0A085RD60	Cluster: Uncharacterized protein	56.52	5.2	24.5487	47.8261																	?	?	2.166	5.609	4.379	5.514	7.027	2.887	3.496	3.814	2.726	4.514	8.248	2.048	7.31	3.153	5.389	3.257	4.543	3.194	3.702	5.292	3.844	5.828	3.724	3.812
c138620_g1_i1	2696	UniRef50_G1KQ58	Cluster: Uncharacterized protein	50.29	4e-114	38.0518	94.3396	NP_057178.2	45545435	NP_057178.2	45545435	COMM domain-containing protein 2	A7RT05	A7RT05_NEMVE	Predicted protein	v1g162331	Nematostella vectensis (Starlet sea anemone)						IPR003347;	5e-119	56.7	4.342	5.656	3.613	4.62	7.824	4.93	3.739	4.998	4.482	4.011	5.299	3.917	4.545	6.673	5.102	6.648	5.505	7.063	6.449	9.693	6.793	5.582	8.456	6.073
c138625_g1_i1	2560	UniRef50_T2M5M7	Cluster: PR domain zinc finger protein 13	55.34	2e-60	22.6662	44.6224	NP_067633.2	124107614	NP_067633.2	124107614	PR domain zinc finger protein 13	T2M5M7	T2M5M7_HYDVU	PR domain zinc finger protein 13	PRDM13	Hydra vulgaris (Hydra) (Hydra attenuata)		metal ion binding; nucleic acid binding		GO:0046872; GO:0003676		IPR007087;IPR015880;IPR013087;	3e-53	55.34	8.37	13.791	8.178	8.412	12.313	8.091	8.283	8.398	7.265	4.44	11.356	6.517	9.015	14.408	11.224	17.225	16.525	12.96	13.69	16.734	19.044	10.683	14.305	15.323
c138648_g1_i1	1402	UniRef50_UPI0002B47F72	Cluster: PREDICTED: uncharacterized protein LOC100198390	51.04	3e-85	50.6311	88.015						I1FZG1	I1FZG1_AMPQE	Uncharacterized protein	LOC100634434	Amphimedon queenslandica (Sponge)						IPR001660;IPR013761;IPR011510;	8e-50	43.44	49.704	63.763	53.258	52.476	84.954	61.28	47.493	54.443	48.736	51.137	69.601	47.338	46.429	91.691	57.215	79.479	72.908	80.152	82.626	112.647	80.429	68.41	80.168	71.935
c138798_g1_i1	572	UniRef50_UPI0003B39F66	Cluster: hypothetical protein	41.67	2	23.5395	26.7045																	?	?	4.909	6.541	3.788	4.658	4.72	3.1	5.801	3.632	4.186	5.99	3.929	3.216	4.839	6.733	3.787	6.389	3.751	6.505	4.799	6.353	5.868	5.668	5.599	3.651
c138800_g1_i1	2039	UniRef50_Q96RU8	Cluster: Tribbles homolog 1	55.44	1e-107	40.7622	75.5376	NP_067675.1	11056054	NP_067675.1	11056054	tribbles homolog 2	A7S0A1	A7S0A1_NEMVE	Predicted protein	v1g164837	Nematostella vectensis (Starlet sea anemone)		ATP binding; protein kinase activity	protein kinase activity	GO:0005524; GO:0004672	K08814;	IPR011009;IPR000719;IPR024104;	6e-161	82.53	64.875	72.271	41.818	45.814	61.442	47.05	40.831	52.015	37.661	49.116	48.68	40.386	44.318	57.66	50.224	70.256	67.331	59.942	60.818	67.455	64.602	63.641	64.845	63.564
c138902_g1_i1	566	UniRef50_P62263	Cluster: 40S ribosomal protein S14	83.57	5e-65	71.1806	92.053						A3E4D0	A3E4D0_PROMN	40S ribosomal S14		Prorocentrum minimum (Dinoflagellate) (Exuviaella minima)	ribosome	structural constituent of ribosome	translation	GO:0005840; GO:0003735; GO:0006412		IPR001971;IPR018102;	1e-52	91.3	0.364	5.041	1.139	2.936	3.297	0.742	2.493	3.976	3.308	3.718	3.813	0.658	3.059	3.629	3.847	6.725	5.622	4.536	2.261	3.735	7.687	10.683	4.42	4.483
c138929_g1_i1	2609	UniRef50_P20340	Cluster: Ras-related protein Rab-6A	86.67	4e-121	23.709	99.5192	NP_942599.1	38679888	NP_942599.1	38679888	ras-related protein Rab-6A isoform b	A0A023GJ91	A0A023GJ91_9ACAR	Putative gtpase rab6/ypt6/ryh1 small g protein superfamily		Amblyomma triste		GTP binding	protein transport; small GTPase mediated signal transduction	GO:0005525; GO:0015031; GO:0007264		IPR027417;IPR005225;IPR001806;IPR003579;	3e-98	88.1	19.26	28.019	16.782	20.465	30.077	20.074	19.279	23.119	15.945	17.311	22.08	18.097	19.091	32.345	21.597	34.422	31.619	31.788	26.989	36.549	31.017	30.906	35.307	33.598
c138936_g4_i1	2021	UniRef50_P26638	Cluster: Serine--tRNA ligase, cytoplasmic	68.4	0	69.4404	93.5547	NP_006504.2	16306548	NP_006504.2	16306548	serine--tRNA ligase, cytoplasmic	A7RN37	A7RN37_NEMVE	Predicted protein	v1g239510	Nematostella vectensis (Starlet sea anemone)	cytoplasm	ATP binding; serine-tRNA ligase activity	serine-tRNA ligase activity; seryl-tRNA aminoacylation	GO:0005524; GO:0005737; GO:0004828; GO:0006434	K01875;	IPR002314;IPR006195;IPR002317;IPR015866;IPR010978;	0	84.25	13.198	33.536	12.173	15.196	19.148	10.967	9.937	19.203	11.44	10.054	15.064	10.126	11.846	23.52	19.273	27.159	27.616	20.464	18.565	23.978	29.711	23.26	29.512	19.551
c138955_g1_i1	246	UniRef50_F0WGL1	Cluster: Putative uncharacterized protein ALNC14_065180	40	0.74	41.4343	5.3125																	?	?	0.476	2.003	0	1.317	2.307	0.945	1.147	3.561	0	0.838	0.832	0	2.746	0.853	4.074	2.719	0	0	0.611	0	1.264	4.16	1.634	0
c138964_g1_i1	1477	UniRef50_G3Q461	Cluster: Uncharacterized protein	58.25	1e-112	57.6565	99.6633			NP_001689.1	4502327	methylglutaconyl-CoA hydratase, mitochondrial precursor	A7SS28	A7SS28_NEMVE	Predicted protein	v1g230812	Nematostella vectensis (Starlet sea anemone)		catalytic activity	catalytic activity	GO:0003824	K05607;	IPR029045;IPR014748;IPR001753;IPR018376;	8e-114	71.75	6.558	9.616	5.452	7.085	10.295	5.326	5.735	6.334	5.475	5.875	7.227	6.103	6.809	9.975	7.041	9.165	10.012	9.443	10.046	9.512	8.366	8.459	10.867	9.705
c139016_g1_i1	5070	UniRef50_F2UKD1	Cluster: Putative uncharacterized protein	28.92	1e-149	89.6605	35.5155			XP_011512993.1	767940227	PREDICTED: fibrocystin isoform X11	F2UKD1	F2UKD1_SALR5	Putative uncharacterized protein	PTSG_08677	Salpingoeca rosetta (strain ATCC 50818 / BSB-021)						IPR019316;IPR013783;IPR014756;IPR002909;IPR011658;IPR006626;IPR011050;IPR000980;	2e-146	28.67	0.04	0.27	0.044	0.16	0.067	0.091	0.199	0.425	0.137	0.325	0.39	0	0.208	0.198	0.316	0.259	0.252	0.069	0.086	0.011	0.534	0.62	0.063	0.095
c139022_g1_i1	1271	UniRef50_Q1RPZ2	Cluster: Uncharacterized protein	81.78	1e-127	49.5746	61.0315	NP_009096.2	21361376	NP_009096.2	21361376	splicing factor 3A subunit 2	A7S618	A7S618_NEMVE	Predicted protein	v1g243113	Nematostella vectensis (Starlet sea anemone)	nucleus	nucleic acid binding; zinc ion binding		GO:0003676; GO:0005634; GO:0008270	K12826;	IPR019134;IPR015880;IPR003604;	1e-120	90.31	11.082	14.508	7.389	8.732	14.418	10.225	8.437	10.32	6.581	8.493	9.06	7.345	9.034	15.439	10.343	16.726	16.786	13.646	12.66	18.585	15.519	13.475	17.18	16.326
c139046_g1_i1	714	?		?	?																			?	?	0.132	3.764	1.762	2.221	4.345	1.342	1.312	3.612	1.54	1.969	3.74	0.573	2.311	7.615	3.342	7.205	4.075	4.34	4.741	8.282	6.485	4.877	5.831	5.231
c139123_g1_i1	516	UniRef50_D7KUX7	Cluster: Predicted protein	32.76	2	32.9524	15.3639																	?	?	0	5.022	1.139	1.91	1.548	0.213	2.074	4.057	3.239	3.1	3.613	0.297	2.898	2.757	5.083	5.514	5.127	1.656	1.774	1.377	5.406	7.689	0.723	3.575
c139238_g1_i1	3021	UniRef50_A0MV34	Cluster: Ventral nervous system defective 2	41.7	8e-33	21.0612	99.5169			XP_006723629.1	578835413	PREDICTED: homeobox protein Nkx-2.2 isoform X2	A7SQP5	A7SQP5_NEMVE	Predicted protein (Fragment)	v1g127891	Nematostella vectensis (Starlet sea anemone)	nucleus	sequence-specific DNA binding	regulation of transcription, DNA-templated	GO:0005634; GO:0006355; GO:0043565	K08029;	IPR017970;IPR001356;IPR020479;IPR009057;	5e-55	92.42	8.603	9.281	4.696	8.929	13.284	8.101	6.574	10.168	8.075	8.797	10.671	6.283	5.956	10.511	7.891	9.156	7.097	11.266	6.678	10.392	8.17	9.004	11.269	8.693
c139343_g1_i1	4432	UniRef50_Q86VP6	Cluster: Cullin-associated NEDD8-dissociated protein 1	68.98	0	82.0018	99.9187	NP_060918.2	21361794	NP_060918.2	21361794	cullin-associated NEDD8-dissociated protein 1	T1JHY1	T1JHY1_STRMM	Uncharacterized protein		Strigamia maritima (European centipede) (Geophilus maritimus)						IPR011989;IPR016024;IPR013932;	0	69.22	6.801	9.066	5.441	6.427	7.421	5.224	5.559	6.698	5.634	6.221	6.321	4.861	7.093	6.862	7.209	9.396	9.436	9.336	7.67	8.903	8.263	7.892	9.144	9.317
c139450_g1_i1	1260	UniRef50_A7SIU4	Cluster: Predicted protein (Fragment)	75.46	1e-135	62.9196	99.2701	XP_011509753.1	767918795	XP_011509753.1	767918795	PREDICTED: protein IWS1 homolog isoform X4	A7SIU4	A7SIU4_NEMVE	Predicted protein (Fragment)	v1g120019	Nematostella vectensis (Starlet sea anemone)	nucleus	DNA binding	transcription, DNA-templated	GO:0003677; GO:0005634; GO:0006351	K17498;	IPR017923;	7e-105	75.46	9.271	11.918	7.313	8.318	11.871	7.664	7.621	10.371	7.334	8.451	9.692	5.774	9.99	14.457	10.65	14.142	12.018	11.481	10.341	16.542	13.35	12.17	13.439	12.211
c139483_g1_i1	906	UniRef50_E2AWT2	Cluster: Serendipity locus protein alpha	24.44	2.7	28.8503	13.0699																	?	?	4.534	7.194	4.959	5.053	6.085	2.968	4.985	5.706	5.817	4.995	5.71	2.653	4.186	6.168	3.58	11.365	7.952	7.181	6.43	9.975	8.9	8.587	6.742	7.605
c139493_g2_i1	827	UniRef50_UPI00048106BA	Cluster: hypothetical protein	58.33	6	8.44233	35.3846																	?	?	87.617	102.415	114.683	104.001	139.359	279.028	61.202	156.683	114.477	28.203	226.892	161.352	103.171	110.363	57.858	80.968	111.796	177.555	146.535	216.651	64.993	88.783	54.416	142.356
c139494_g2_i1	362	?		?	?																			?	?	0	3.848	0	0.263	0	0	0.937	1.467	0.49	0.346	1.369	0	0.559	1.577	1.622	1.114	1.034	1.283	0.248	1.151	1.028	3.411	0.33	0.813
c139543_g1_i1	2898	UniRef50_B3RQ60	Cluster: Putative uncharacterized protein	33.05	5e-107	76.2131	40.0322	XP_011509359.1	767917813	XP_011509359.1	767917813	PREDICTED: bromodomain adjacent to zinc finger domain protein 2B isoform X21	F4WSF5	F4WSF5_ACREC	Bromodomain adjacent to zinc finger domain protein 2B	G5I_08786	Acromyrmex echinatior (Panamanian leafcutter ant) (Acromyrmex octospinosus echinatior)	nucleus	DNA binding; zinc ion binding		GO:0003677; GO:0005634; GO:0008270		IPR001487;IPR018359;IPR004022;IPR018501;IPR016177;IPR009057;IPR007889;IPR001739;IPR019786;IPR011011;IPR001965;IPR019787;IPR013083;	2e-95	31.59	18.784	19.922	13.366	13.587	18.715	15.023	12.882	18.93	12.113	17.112	14.854	13.161	19.479	23.609	18.324	22.183	20.941	13.793	15.035	16.463	19.146	21.057	16.546	18.842
c139547_g1_i1	2490	UniRef50_Q1RLV7	Cluster: Coiled-coil domain containing 93	59.49	0	73.5387	97.4724	NP_061917.3	82775371	NP_061917.3	82775371	coiled-coil domain-containing protein 93	A7RQW5	A7RQW5_NEMVE	Predicted protein (Fragment)	v1g90329	Nematostella vectensis (Starlet sea anemone)						IPR019159;	0	82.35	6.052	9.383	5.747	5.015	8.065	4.625	4.809	5.443	4.562	6.095	5.594	4.224	4.811	7.943	6.526	8.608	8.078	6.328	6.115	7.899	8.325	7.015	7.644	7.529
c139588_g1_i2	440	UniRef50_A7S681	Cluster: Predicted protein	47.83	3e-26	71.4286	40.5694						A7S681	A7S681_NEMVE	Predicted protein	v1g106239	Nematostella vectensis (Starlet sea anemone)		sulfotransferase activity	sulfotransferase activity	GO:0008146		IPR027417;IPR000863;	3e-21	47.83	0.405	1.165	0	0	0.567	1.088	0	1.255	0.696	0.251	2.149	0	0	2.033	0	0.279	0	2.126	1.927	7.549	1.603	0.289	3.036	1.012
c139602_g1_i1	605	UniRef50_S4RV01	Cluster: Uncharacterized protein	59.87	9e-60	74.8377	96.8354			NP_001006.1	4506681	40S ribosomal protein S11	F8QQI3	F8QQI3_KARVE	Ribosomal protein S11	RP-S11	Karlodinium veneficum (Dinoflagellate) (Karlodinium micrum)	ribosome	structural constituent of ribosome	translation	GO:0005840; GO:0003735; GO:0006412		IPR012340;IPR000266;IPR028333;	5e-75	87.82	0.172	3.746	0.515	2.089	1.365	0.173	0.618	3.228	1.722	2.922	1.959	0.117	0.843	1.894	3.491	4.448	4.057	2.067	1.078	1.377	2.487	5.978	1.152	2.308
c139653_g1_i1	1647	UniRef50_Q9BV20	Cluster: Methylthioribose-1-phosphate isomerase	60.85	3e-147	62.806	95.935	NP_001026897.1	72534748	NP_001026897.1	72534748	methylthioribose-1-phosphate isomerase isoform 1	H3ADK8	H3ADK8_LATCH	Methylthioribose-1-phosphate isomerase (M1Pi) (MTR-1-P isomerase) (EC 5.3.1.23) (S-methyl-5-thioribose-1-phosphate isomerase) (Translation initiation factor eIF-2B subunit alpha/beta/delta-like protein)	MRI1	Latimeria chalumnae (West Indian ocean coelacanth)	cytoplasm; nucleus	S-methyl-5-thioribose-1-phosphate isomerase activity	L-methionine biosynthetic process from methylthioadenosine; L-methionine biosynthetic process from S-adenosylmethionine; S-methyl-5-thioribose-1-phosphate isomerase activity	GO:0019284; GO:0019509; GO:0046523; GO:0005737; GO:0005634	K08963;	IPR000649;IPR005251;IPR011559;IPR027363;	4e-121	63.46	10.263	11.731	7.663	7.753	11.016	8.69	7.676	10.037	8.178	9.216	9.418	7.408	9.223	12.345	9.463	11.922	12.099	11.755	10.656	12.119	11.829	10.331	10.572	11.067
c139677_g1_i1	559	UniRef50_Q1HRM5	Cluster: 40S ribosomal protein S23	78.32	1e-76	75.2197	99.3007						C5KWH1	C5KWH1_PERM5	Ribosomal protein S23, putative	Pmar_PMAR000773 Pmar_PMAR015088 Pmar_PMAR020166 Pmar_PMAR027885	Perkinsus marinus (strain ATCC 50983 / TXsc)	small ribosomal subunit	structural constituent of ribosome	translation	GO:0015935; GO:0003735; GO:0006412		IPR012340;IPR006032;IPR005680;	4e-67	88.03	0.749	8.647	1.16	2.729	3.662	0.193	3	5.919	4.323	5.676	3.887	0.265	3.381	2.707	9.404	8.704	5.559	4.203	2.423	3.814	11.613	11.721	2.893	5.155
c139681_g2_i2	2913	UniRef50_Q96GQ7	Cluster: Probable ATP-dependent RNA helicase DDX27	58.19	0	55.368	70.2261	NP_060365.7	224593278	NP_001129474.1	209862782	transmembrane protein 229A	T2M7Z2	T2M7Z2_HYDVU	Probable ATP-dependent RNA helicase DDX27 (Fragment)	DDX27	Hydra vulgaris (Hydra) (Hydra attenuata)		ATP binding; ATP-dependent helicase activity; nucleic acid binding	ATP-dependent helicase activity	GO:0005524; GO:0008026; GO:0003676		IPR011545;IPR014001;IPR001650;IPR027417;IPR000629;IPR014014;	0	63.16	1.569	1.761	0.088	1.411	2.365	1.952	1.588	2.196	1.403	1.257	1.865	1.008	2.187	2.033	0.89	2.498	1.277	1.793	2.061	2.099	3.042	2.47	3.313	2.431
c139745_g1_i1	1947	UniRef50_Q9H0U3	Cluster: Magnesium transporter protein 1	61.21	2e-128	49.3434	97.3134	NP_115497.4	215983058	NP_115497.4	215983058	magnesium transporter protein 1	R4GCV1	R4GCV1_ANOCA	Uncharacterized protein	TUSC3	Anolis carolinensis (Green anole) (American chameleon)	mitochondrion; oligosaccharyltransferase complex	magnesium ion transmembrane transporter activity	cell redox homeostasis; cognition; magnesium ion transmembrane transporter activity	GO:0045454; GO:0050890; GO:0015095; GO:0005739; GO:0008250	K12669;	IPR006844;IPR021149;IPR012336;IPR013766;	4e-116	68.4	17.084	25.718	12.272	15.629	23.579	17.462	13.566	17.554	11.964	15.51	18.309	12.875	13.92	25.355	16.296	27.428	26.798	27.351	23.984	37.666	26.844	21.249	32.753	26.598
c139770_g1_i1	529	?		?	?																			?	?	3.057	5.712	2.047	3.105	6.286	2.45	3	4.543	3.65	2.608	5.857	3.025	3.674	3.887	4.044	5.735	3.652	5.917	4.198	6.815	7.122	9.379	9.251	3.878
c139800_g1_i1	1231	UniRef50_P16152	Cluster: Carbonyl reductase [NADPH] 1	52.16	2e-91	65.0958	99.639	NP_001748.1	4502599	NP_001748.1	4502599	carbonyl reductase	A7RGK5	A7RGK5_NEMVE	Predicted protein	v1g238099	Nematostella vectensis (Starlet sea anemone)		oxidoreductase activity	oxidoreductase activity	GO:0016491	K00079;	IPR002198;IPR002347;IPR016040;IPR020904;	9e-100	68.15	30.241	43.497	18.818	21.481	36.19	23.825	20.89	29.27	25.936	30.391	26.715	20.655	28.873	34.239	24.583	31.828	39.733	37.823	40.765	51.218	40.595	36.157	35.369	36.558
c139804_g1_i2	623	UniRef50_X0VZX0	Cluster: Marine sediment metagenome DNA, contig: S01H1_S23134 (Fragment)	38.46	7.9	18.2965	57.5758																	?	?	21.912	20.574	15.786	18.141	22.551	18.723	18.21	18.161	12.854	19.929	20.584	16.292	20.407	18.87	19.787	16.899	22.228	20.748	25.176	16.881	28.509	27.805	17.761	25.577
c139813_g1_i1	1387	UniRef50_K1QJM2	Cluster: Protein YIPF	53.22	4e-98	60.3118	84.2407	XP_011539902.1	767904685	XP_011539902.1	767904685	PREDICTED: protein YIPF1 isoform X1	C3XY08	C3XY08_BRAFL	Protein YIPF	BRAFLDRAFT_70406	Branchiostoma floridae (Florida lancelet) (Amphioxus)	membrane			GO:0016020		IPR006977;	6e-85	64.76	8.896	12.784	7.094	7.687	11.641	7.633	7.776	8.782	7.402	7.949	8.838	7.695	8.551	15.36	9.592	13.075	13.421	11.481	12.173	16.903	14.121	11.785	14.26	11.502
c139815_g1_i1	791	UniRef50_K7J9T5	Cluster: Uncharacterized protein	30.88	0.033	24.0994	13.3333																	?	?	6.093	4.734	2.989	3.077	3.614	2.815	3.176	4.421	1.346	3.445	3.908	3.067	3.703	4.115	3.768	6.36	8.078	2.361	3.778	2.81	4.255	4.267	3.697	3.585
c139839_g1_i1	998	UniRef50_Q15370	Cluster: Transcription elongation factor B polypeptide 2	62.83	1e-44	33.3005	94.0678	NP_009039.1	6005890	NP_009039.1	6005890	transcription elongation factor B polypeptide 2 isoform a	A7SFY6	A7SFY6_NEMVE	Predicted protein (Fragment)	v1g116912	Nematostella vectensis (Starlet sea anemone)					K03873;	IPR000626;IPR029071;	2e-45	80	45.696	63.689	41.698	47.084	68.93	58.078	46.335	51.327	40.341	46.613	53.041	49.981	50.037	68.399	53.092	68.469	70.228	72.766	66.094	95.767	67.542	65.48	79.293	70.147
c139840_g1_i1	323	UniRef50_L8GWQ0	Cluster: Protein kinase domain containing protein	35.9	0.091	35.2584	2.81273																	?	?	0.243	2.413	0.744	0.668	1.576	0.488	1.18	1.477	4.288	1.309	2.57	0	2.102	1.626	4.104	3.593	1.745	0.539	0.62	1.478	1.295	6.78	0.42	0
c139864_g1_i1	824	UniRef50_A7S2N7	Cluster: Predicted protein	75.76	2e-81	70.7637	42.7332	NP_001153208.1	229577273	NP_001153208.1	229577273	BUD13 homolog isoform 2	A7S2N7	A7S2N7_NEMVE	Predicted protein	v1g165724	Nematostella vectensis (Starlet sea anemone)					K13106;	IPR018609;	1e-66	75.76	2.055	4.575	1.981	2.842	3.701	2.45	2.603	2.823	2.566	1.937	3.519	1.571	2.642	4.462	2.769	4.285	4.48	4.232	3.158	5.518	5.837	5.454	5.509	4.342
c139901_g1_i1	912	UniRef50_I8UBN8	Cluster: Uncharacterized protein	28.3	5.2	16.056	49.0566																	?	?	8.906	10.39	7.718	7.245	8.738	6.078	5.912	8.155	4.768	9.635	9.112	6.23	7.888	9.807	7.812	13.344	12.711	9.649	9.912	13.857	10.02	12.523	11.117	11.161
c139931_g1_i1	1227	UniRef50_M4QWA2	Cluster: Membrane carrier 4	42.45	8e-47	50.8814	78.3582						M4QWA2	M4QWA2_9EUKA	Membrane carrier 4		Trimastix pyriformis						IPR023395;	2e-38	42.45	0.101	3.317	0.525	1.995	0.721	0.071	0.761	2.54	1.585	2.587	1.612	0.096	2.017	0.932	2.551	4.179	2.519	1.92	1.193	0.711	4.44	6.684	1.759	1.589
c139972_g1_i1	843	?		?	?																			?	?	11.173	11.219	7.269	9.861	12.275	8.121	5.989	10.077	8.303	10.022	12.094	6.952	9.242	9.846	7.723	11.183	9.67	9.914	8.91	12.503	10.472	13.25	11.34	12.202
c140027_g1_i1	290	UniRef50_H3BCU7	Cluster: Uncharacterized protein (Fragment)	61.22	4e-14	49.4915	10.5263	NP_001273336.1	556695367	NP_001273336.1	556695367	RNA pseudouridylate synthase domain-containing protein 2 isoform 2	A7RMP5	A7RMP5_NEMVE	Predicted protein (Fragment)	v1g86695	Nematostella vectensis (Starlet sea anemone)		pseudouridine synthase activity; RNA binding	pseudouridine synthase activity; pseudouridine synthesis	GO:0003723; GO:0009982; GO:0001522		IPR020103;IPR006225;IPR006224;IPR006145;IPR002942;	1e-13	70.83	1.042	2.339	0.471	1.769	1.73	1.23	3.232	1.194	0	3.1	1.085	1.199	2.112	1.596	0.653	2.776	3.355	1.362	2.089	1.918	2.467	3.026	2.384	1.949
c140029_g2_i1	1949	UniRef50_A7S785	Cluster: Predicted protein	77.24	0	62.4622	98.9717	NP_006336.3	57164948	NP_006336.3	57164948	zinc transporter 9	A7S785	A7S785_NEMVE	Predicted protein	v1g207889	Nematostella vectensis (Starlet sea anemone)	integral component of membrane	cation transmembrane transporter activity	cation transmembrane transporter activity	GO:0008324; GO:0016021	K14696;	IPR002524;IPR027469;IPR022656;	1e-174	77.24	7.287	11.89	6.546	6.182	8.478	7.013	4.864	7.325	4.334	6.786	7.185	5.222	6.515	10.203	8.89	10.135	13.457	7.847	7.117	7.966	9.373	9.026	8.563	8.589
c140043_g1_i1	389	UniRef50_UPI0004F120A5	Cluster: PREDICTED: scavenger receptor class A member 5	75	0.08	14.899	3.76238																	?	?	3.542	1.929	0.777	3.971	1.913	3.71	2.471	2.317	1.711	2.754	1.506	2.388	2.917	2.172	3.906	3.199	1.214	2.253	3.034	0	0.452	0.995	3.759	3.207
c140053_g1_i1	1907	UniRef50_A7SM88	Cluster: Predicted protein	49.07	2e-141	66.787	98.6207						A7SYM3	A7SYM3_NEMVE	Predicted protein (Fragment)	v1g138108	Nematostella vectensis (Starlet sea anemone)	integral component of membrane	transmembrane transporter activity	transmembrane transporter activity	GO:0016021; GO:0022857		IPR020846;IPR005828;IPR005829;	7e-153	67.91	1.174	2.479	1.248	1.477	2.903	2.226	1.5	1.72	1.049	1.686	1.285	0.807	1.695	2.033	2.116	2.008	2.456	0.617	0.983	0	2.24	1.519	0	2.44
c140054_g1_i1	1299	UniRef50_UPI0002B4666C	Cluster: PREDICTED: metallophosphoesterase domain-containing protein 1-like	34.43	1e-31	43.3005	73.0104			XP_011528669.1	768025721	PREDICTED: metallophosphoesterase domain-containing protein 1 isoform X1	W2KEI2	W2KEI2_PHYPR	Uncharacterized protein	L917_17112	Phytophthora parasitica (Potato buckeye rot agent)						IPR024654;IPR029052;	1e-24	34.48	0.03	1.994	0.153	0.536	0.365	0.061	0.629	0.789	0.741	1.068	1.865	0	0.597	0.555	2.255	2.315	2.357	0.284	0.658	0.226	1.901	2.438	0.384	1.22
c140095_g1_i1	1657	UniRef50_A7SPH8	Cluster: Predicted protein	73.08	0	67.4184	99.7312	NP_060052.3	31543906	NP_060052.3	31543906	ubiquitin-conjugating enzyme E2 Q1	A7SPH8	A7SPH8_NEMVE	Predicted protein	v1g126045	Nematostella vectensis (Starlet sea anemone)		acid-amino acid ligase activity	acid-amino acid ligase activity	GO:0016881	K10582;	IPR000608;IPR016135;	2e-146	73.08	24.341	23.09	18.347	20.287	37.44	20.308	16.61	20.478	17.872	22.924	28.822	17.375	22.822	34.031	19.391	37.064	24.531	30.055	27.256	45	31.51	25.73	34.012	26.21
c140128_g2_i1	1805	UniRef50_O95562	Cluster: Vesicle transport protein SFT2B	60.13	5e-46	24.2919	95						A7SCF2	A7SCF2_NEMVE	Predicted protein	v1g188140	Nematostella vectensis (Starlet sea anemone)	integral component of membrane		vesicle-mediated transport	GO:0016021; GO:0016192		IPR007305;IPR011691;	3e-55	80	12.135	13.241	9.02	11.075	15.505	12.858	10.423	12.273	8.166	12.368	12.051	10.349	11.231	16.49	11.421	15.948	13.619	16.115	14.072	23.279	15.488	16.041	16.019	15.342
c140150_g1_i1	3181	UniRef50_A7RYV2	Cluster: Predicted protein (Fragment)	46.34	6e-43	15.1777	95.8084						A7RYV2	A7RYV2_NEMVE	Predicted protein (Fragment)	v1g98072	Nematostella vectensis (Starlet sea anemone)						IPR029062;IPR017926;	6e-36	46.34	2.318	16.484	7.444	9.212	14.966	8.101	8.118	11.929	6.444	2.964	7.595	5.116	7.898	18.166	14.121	20.098	14.87	14.106	12.86	14.895	15.991	22.041	15.296	17.981
c140231_g1_i2	543	UniRef50_Q7V4N6	Cluster: Conserved hypothetical	31.65	0.37	42.1338	38.806																	?	?	3.826	0	0.449	0.132	0.163	0.396	0.717	0	0	0.534	0	0.414	1.837	0	0	0	0	5.917	1.765	6.533	0.267	0.727	1.848	2.071
c140251_g1_i1	307	UniRef50_Q9N470	Cluster: Protein Y34B4A.7	61.11	8.6	16.9329	4.60705																	?	?	18.157	91.745	32.557	67.606	89.145	42.243	43.357	58.693	27.35	33.585	44.466	28.021	52.376	169.421	81.561	130.636	116.194	110.275	89.82	200.448	104.581	125.453	129.235	129.047
c140251_g2_i1	2078	UniRef50_A7SZ09	Cluster: Predicted protein	63.7	4e-140	42.9721	99.0164	NP_620419.2	40807363	NP_620419.2	40807363	epidermal retinol dehydrogenase 2	A7SZ09	A7SZ09_NEMVE	Predicted protein	v1g194889	Nematostella vectensis (Starlet sea anemone)		oxidoreductase activity	oxidoreductase activity	GO:0016491	K15734;	IPR002198;IPR002347;IPR016040;	7e-112	63.7	10.414	66.354	19.355	31.832	53.781	21.508	25.776	33.985	19.321	12.829	29.77	13.384	29.573	75.697	43.757	71.582	67.673	58.845	55.199	89.583	76.668	47.578	81.74	68.7
c140253_g1_i1	625	UniRef50_Q6YNE4	Cluster: Major basic nuclear protein	63.89	5e-15	33.805	65.7407						A7YXU0	A7YXU0_KARVE	Major basic nuclear protein		Karlodinium veneficum (Dinoflagellate) (Karlodinium micrum)		DNA binding		GO:0003677		IPR000119;IPR010992;	9e-12	65.75	0.162	6.234	0.744	3.331	1.826	0.163	0.783	2.833	1.848	3.383	2.749	0.117	1.619	3.718	5.508	6.773	7.475	3.223	2.375	3.498	9.702	6.427	3.974	4.228
c140253_g2_i1	520	UniRef50_Q6YNE4	Cluster: Major basic nuclear protein	65.28	2e-15	40.6427	65.7407						A7YXU0	A7YXU0_KARVE	Major basic nuclear protein		Karlodinium veneficum (Dinoflagellate) (Karlodinium micrum)		DNA binding		GO:0003677		IPR000119;IPR010992;	6e-12	66.67	0.101	4.212	0.963	1.59	2.547	0.213	0.772	2.894	1.871	1.916	2.634	0.149	1.657	3.52	3.936	5.274	3.94	3.742	1.755	0.97	6.464	8.694	0.893	2.213
c140263_g1_i1	3372	UniRef50_P50148	Cluster: Guanine nucleotide-binding protein G(q) subunit alpha	81.3	0	30.8545	98.0501	NP_002063.2	40254462	NP_002063.2	40254462	guanine nucleotide-binding protein G(q) subunit alpha	A7S470	A7S470_NEMVE	Predicted protein	v1g242737	Nematostella vectensis (Starlet sea anemone)		GTPase activity; GTP binding; signal transducer activity	G-protein coupled receptor signaling pathway; GTPase activity; signal transducer activity	GO:0007186; GO:0005525; GO:0003924; GO:0004871	K04634;	IPR000654;IPR001019;IPR011025;IPR027417;	0	96.32	51.546	67.957	47.018	51.544	72.477	46.827	41.14	58.065	48.861	45.807	57.297	40.46	52.565	81.2	60.419	87.193	71.208	66.937	58.814	78.04	81.077	81.061	75.677	70.346
c140267_g1_i1	462	UniRef50_A0A097EXU3	Cluster: Uncharacterized protein	35.29	8.3	21.4894	45.2055																	?	?	23.288	3.429	4.839	6.097	3.883	9.829	15.408	8.671	1.928	38.298	1.801	11.399	17.765	13.317	5.004	0.519	2.483	0.558	3.558	30.534	2.364	2.791	1.509	4.512
c140302_g1_i1	2589	UniRef50_UPI0002B4D6F7	Cluster: PREDICTED: Golgi resident protein GCP60-like	56.95	6e-51	17.1667	92.1053	NP_073572.2	15826852	NP_073572.2	15826852	Golgi resident protein GCP60	A7SAW2	A7SAW2_NEMVE	Predicted protein (Fragment)	v1g111502	Nematostella vectensis (Starlet sea anemone)	integral component of membrane		transport	GO:0016021; GO:0006810		IPR009038;	5e-59	82.58	8.36	12.309	6.875	9.673	13.525	6.617	6.971	9.43	6.182	6.503	9.165	6.708	8.201	16.391	8.781	14.776	12.774	12.774	10.513	17.343	13.052	11.71	15.332	13.091
c140336_g1_i1	1853	UniRef50_T2MIB2	Cluster: Phenylalanyl-tRNA synthetase,mitochondrial	55.22	3e-160	62.2081	91.5888	NP_006558.1	5729820	NP_006558.1	5729820	phenylalanine--tRNA ligase, mitochondrial precursor	T2MIB2	T2MIB2_HYDVU	Phenylalanyl-tRNA synthetase,mitochondrial	FARS2	Hydra vulgaris (Hydra) (Hydra attenuata)	cytoplasm	ATP binding; magnesium ion binding; phenylalanine-tRNA ligase activity; tRNA binding	phenylalanine-tRNA ligase activity; phenylalanyl-tRNA aminoacylation; tRNA processing	GO:0005524; GO:0005737; GO:0000287; GO:0004826; GO:0006432; GO:0000049; GO:0008033		IPR006195;IPR004530;IPR002319;IPR005121;	8e-130	55.22	2.297	3.047	1.697	1.844	3.278	2.063	2.118	2.62	1.825	2.618	1.949	1.762	2.405	3.104	2.749	3.526	3.04	3.037	2.633	4.073	2.837	2.748	3.697	3.405
c140347_g1_i1	2063	UniRef50_Q96Q07	Cluster: BTB/POZ domain-containing protein 9	55.25	0	81.3155	94.1176	XP_011512581.1	767939198	XP_011512581.1	767939198	PREDICTED: BTB/POZ domain-containing protein 9 isoform X1	A7SAY3	A7SAY3_NEMVE	Predicted protein	v1g209460	Nematostella vectensis (Starlet sea anemone)			cell adhesion	GO:0007155	K10481;	IPR011705;IPR000210;IPR011333;IPR013069;IPR000421;IPR008979;	0	75.74	5.263	5.693	3.842	3.51	4.989	4.33	3.96	4.604	3.285	3.98	3.95	3.503	4.47	4.879	5.36	6.1	5.505	5.398	4.808	6.24	5.714	5.155	6.027	4.843
c140361_g1_i2	1937	UniRef50_A7RMP2	Cluster: Predicted protein	28.41	5e-31	55.8376	75						A7RXD5	A7RXD5_NEMVE	Predicted protein	v1g241340	Nematostella vectensis (Starlet sea anemone)	membrane	galactoside 2-alpha-L-fucosyltransferase activity	cell wall biogenesis; galactoside 2-alpha-L-fucosyltransferase activity	GO:0042546; GO:0008107; GO:0016020		IPR019378;IPR004938;	8e-30	31.02	0.749	1.342	0.613	0.856	1.519	0.671	0.287	0.86	0.89	0.943	1.075	0.732	1.117	1.646	1.058	1.21	1.007	1.744	1.088	1.219	1.542	1.422	1.706	1.296
c140399_g1_i1	1164	UniRef50_A7SSW9	Cluster: Predicted protein	36.84	3e-30	47.0439	94.7644	NP_872319.1	32698866	NP_872319.1	32698866	kinetochore protein Spc24	A7SSW9	A7SSW9_NEMVE	Predicted protein	v1g247216	Nematostella vectensis (Starlet sea anemone)					K11549;	IPR013252;	1e-27	39.46	3.097	4.584	2.879	2.719	4.797	3.293	2.162	4.219	1.026	3.561	4.224	2.367	2.936	4.502	3.995	5.053	4.507	3.928	4.14	4.999	5.015	5.433	5.349	5.004
c140543_g1_i1	2862	UniRef50_Q6PH85	Cluster: DCN1-like protein 2	68.87	2e-121	26.3574	98.8417	NP_001014305.1	62122952	NP_001014305.1	62122952	DCN1-like protein 2	W4YIV3	W4YIV3_STRPU	Defective in cullin neddylation protein	Sp-Dcun1d1	Strongylocentrotus purpuratus (Purple sea urchin)					K17822;	IPR014764;IPR005176;IPR009060;	1e-102	71.6	11.356	15.533	9.984	10.774	15.62	11.841	11.702	13.305	9.25	10.682	10.692	9.51	13.807	18.334	15.555	18.484	16.228	13.685	14.157	17.456	17.153	17.763	14.751	15.758
c140561_g1_i1	1988	UniRef50_W4YQA5	Cluster: Uncharacterized protein	61.62	5e-28	14.639	48.7562	XP_006712185.1	578803229	XP_006712185.1	578803229	PREDICTED: protein atonal homolog 8 isoform X2	A7SJ30	A7SJ30_NEMVE	Predicted protein (Fragment)	v1g120156	Nematostella vectensis (Starlet sea anemone)						IPR011598;	9e-27	76.09	2.5	3.718	3.054	2.635	3.71	2.47	2.305	3.045	1.836	1.833	2.918	2.335	2.888	4.046	3.075	4.41	4.696	3.879	4.627	4.231	4.933	3.764	4.447	3.907
c140588_g1_i1	7843	UniRef50_Q92900	Cluster: Regulator of nonsense transcripts 1	73.55	0	41.2967	98.76	NP_064590.2	118026942	NP_002902.2	18375673	regulator of nonsense transcripts 1 isoform 2	Q6GNR2	Q6GNR2_XENLA	MGC80941 protein	upf1 MGC80941	Xenopus laevis (African clawed frog)	cytoplasm	ATP binding; DNA binding; helicase activity; zinc ion binding	helicase activity; nuclear-transcribed mRNA catabolic process, nonsense-mediated decay	GO:0005524; GO:0003677; GO:0005737; GO:0004386; GO:0000184; GO:0008270	K14326;	IPR027417;IPR018999;	0	74.62	12.843	16.651	9.776	12.373	15.764	10.815	10.103	12.344	9.763	10.85	13.063	8.597	12.727	15.161	13.053	19.493	17.64	12.559	12.65	16.689	16.865	15.432	17.805	15.314
c140636_g1_i1	1676	UniRef50_A7BWI5	Cluster: Protein containing DUF433	33.96	0.51	9.2723	39.0977																	?	?	17.266	21.515	14.625	18.122	22.147	14.301	14.647	19.082	16.162	19.542	18.341	11.951	18.163	20.079	18.155	26.304	25.277	26.41	17.124	21.823	26.176	30.917	26.101	23.638
c140665_g1_i1	284	UniRef50_P02402	Cluster: 60S acidic ribosomal protein P1	48.15	5e-10	55.7093	48.1818						E8Z6L5	E8Z6L5_PFIPI	60s acidic ribosomal protein p1		Pfiesteria piscicida (Dinoflagellate)	ribosome	structural constituent of ribosome	translational elongation	GO:0005840; GO:0003735; GO:0006414		IPR001813;IPR027534;	5e-17	78.57	0.324	5.041	0.493	2.249	2.105	0	1.566	4.411	2.452	3.487	3.993	0	1.411	3.361	4.143	3.997	1.745	0.715	0.42	2.697	1.727	6.673	0.554	4.105
c140696_g1_i1	837	UniRef50_Q9H5V9	Cluster: UPF0428 protein CXorf56	57.34	2e-71	74.9706	97.7477	NP_071384.1	11545813	NP_071384.1	11545813	UPF0428 protein CXorf56 isoform 1	A7SBN7	A7SBN7_NEMVE	Predicted protein	v1g168680	Nematostella vectensis (Starlet sea anemone)						IPR029704;	2e-83	77.31	7.793	10.38	6.743	8.515	9.286	4.696	6.309	7.305	5.44	6.409	8.47	5.933	6.43	11.373	8.247	9.53	11.127	9.767	9.702	16.869	9.979	7.7	12.653	11.161
c140791_g2_i1	215	UniRef50_C5LIG9	Cluster: AN1-type zinc finger protein 2B, putative	57.78	3e-11	61.1872	20.4651						C5LIG9	C5LIG9_PERM5	AN1-type zinc finger protein 2B, putative	Pmar_PMAR014590	Perkinsus marinus (strain ATCC 50983 / TXsc)		zinc ion binding		GO:0008270		IPR000058;IPR001876;	3e-10	57.78	0	2.041	1.095	1.016	1.182	0	1.754	2.185	0	2.576	1.264	0	3.191	2.717	7.911	4.794	2.645	1.607	0.935	11.194	0	5.315	3.777	1.551
c140902_g2_i1	567	UniRef50_A0A078AW49	Cluster: Translation initiation factor eif-2b alpha subunit	28.57	1.9	53.8995	33.2117																	?	?	0	1.593	0.142	0	0.452	0	0.221	0.283	0.24	0	0.664	0	0	1.527	0	0.913	0	6.583	0.353	4.062	3.71	0.406	2.679	6.224
c140910_g2_i1	705	?		?	?																			?	?	10.759	4.156	3.262	8.694	5.796	8.182	8.206	5.271	2.304	13.122	3.36	6.835	11.07	10.372	6.368	4.121	8.168	2.567	4.57	3.87	4.08	6.096	2.17	8.91
c140993_g1_i2	2203	UniRef50_A7RRY8	Cluster: Predicted protein	72.35	0	64.375	95.4274			XP_006713628.1	578807223	PREDICTED: armadillo repeat-containing protein 8 isoform X1	A7RRY8	A7RRY8_NEMVE	Predicted protein	v1g162089	Nematostella vectensis (Starlet sea anemone)						IPR011989;IPR016024;IPR000225;IPR000357;	0	72.35	7.621	8.675	4.893	6.351	9.305	6.719	5.57	7.861	4.893	6.954	6.552	5.413	6.657	8.855	7.021	9.991	7.232	7.661	6.869	9.783	8.15	10.213	9.197	8.664
c140998_g1_i2	1430	UniRef50_A7S180	Cluster: Predicted protein (Fragment)	77.55	2e-46	20.1513	85.0877						A7S180	A7S180_NEMVE	Predicted protein (Fragment)	v1g205233	Nematostella vectensis (Starlet sea anemone)						IPR026507;	5e-39	77.55	3.34	6.56	3.175	2.663	9.766	4.421	0	4.887	3.319	3.1	3.55	3.98	2.699	7.229	6.25	6.225	5.73	7.572	3.568	6.951	7.132	4.427	5.179	4.171
c140998_g1_i3	1444	UniRef50_A7S180	Cluster: Predicted protein (Fragment)	77.55	2e-46	19.9455	85.0877	XP_011516524.1	767956261	XP_011516524.1	767956261	PREDICTED: UPF0691 protein C9orf116 isoform X1	A7S180	A7S180_NEMVE	Predicted protein (Fragment)	v1g205233	Nematostella vectensis (Starlet sea anemone)						IPR026507;	5e-39	77.55	3.816	0.578	2.397	1.788	0	3.974	4.787	0	1.346	2.482	0.611	2.791	2.888	0	1.038	1.412	3.616	1.44	4.989	0	0	1.989	0	3.935
c141057_g2_i1	1626	UniRef50_A7RN07		31.58	2e-38	62.3337							A7SBD9	A7SBD9_NEMVE	Predicted protein	v1g209664	Nematostella vectensis (Starlet sea anemone)		hydrolase activity	hydrolase activity	GO:0016787		IPR029058;IPR002018;IPR019826;	5e-35	31.51	1.022	1.258	1.04	0.583	1.855	1.392	1.169	1.801	1.084	0.555	1.169	1.051	0.89	1.269	0.613	0.231	0.27	1.891	0.677	1.997	1.747	1.519	2.036	1.05
c141062_g1_i1	1952	UniRef50_L8HM86	Cluster: Polypeptide N-acetylgalactosaminyltransferase (Fragment)	62.04	0	73.7028	92.0755	NP_004472.1	4758412	NP_004472.1	4758412	polypeptide N-acetylgalactosaminyltransferase 2 precursor	A7T197	A7T197_NEMVE	Polypeptide N-acetylgalactosaminyltransferase (EC 2.4.1.-) (Protein-UDP acetylgalactosaminyltransferase) (Fragment)	v1g141560	Nematostella vectensis (Starlet sea anemone)	Golgi apparatus; integral component of membrane	carbohydrate binding; transferase activity, transferring glycosyl groups	protein glycosylation; transferase activity, transferring glycosyl groups	GO:0005794; GO:0030246; GO:0016021; GO:0006486; GO:0016757	K00710;	IPR001173;IPR029044;IPR000772;	0	77.73	11.356	14.07	8.966	10.068	14.592	11.272	8.868	12.455	8.132	9.959	11.082	7.992	10	15.836	11.055	16.178	14.959	13.842	12.917	16.429	14.83	12.972	15.85	14.094
c141142_g1_i1	1324	UniRef50_I3NCH5	Cluster: Uncharacterized protein	67.62	6e-155	70.0817	97.205	NP_073591.2	23618867	NP_073591.2	23618867	sideroflexin-1	A7RIC2	A7RIC2_NEMVE	Predicted protein	v1g238491	Nematostella vectensis (Starlet sea anemone)	membrane	cation transmembrane transporter activity	cation transmembrane transporter activity	GO:0008324; GO:0016020		IPR004686;	4e-154	81.54	12.358	20.742	9.283	10.717	14.361	10.571	10.533	13.618	9.341	7.697	11.483	9.266	11.411	16.54	12.262	16.63	17.469	12.382	11.343	18.348	18.787	15.143	16.01	10.339
c141187_g1_i1	1987	UniRef50_Q7ZWA9	Cluster: Eukaryotic translation initiation factor 5	54.17	3e-130	56.5067	86.9464	NP_892116.2	37537716	NP_892116.2	37537716	eukaryotic translation initiation factor 5	A7RZU8	A7RZU8_NEMVE	Predicted protein	v1g99103	Nematostella vectensis (Starlet sea anemone)		translation initiation factor activity	translation initiation factor activity	GO:0003743	K03262;	IPR016024;IPR016021;IPR002735;IPR016189;IPR016190;IPR003307;	1e-170	73.58	54.288	94.597	46.876	56.992	83.81	46.359	46.522	59.897	44.824	44.686	59.488	41.522	55.198	82.162	66.738	98.52	89.136	77.027	72.819	93.431	98.065	82.099	88.294	87.031
c141227_g1_i4	298	UniRef50_R6CEH7	Cluster: Uncharacterized protein	44.12	6.2	33.3333	8.14815																	?	?	0.961	3.177	0.733	1.468	2.163	1.748	2.107	1.841	0	0.848	1.917	0.17	0.492	5.355	2.215	0.826	1.457	0.225	3.024	2.979	0.771	0.577	2.482	3.661
c141241_g1_i2	1654	UniRef50_P52758	Cluster: Ribonuclease UK114	51.97	2e-35	22.5922	91.2409			NP_005827.1	5032215	ribonuclease UK114	A7S2C7	A7S2C7_NEMVE	Predicted protein	v1g242360	Nematostella vectensis (Starlet sea anemone)		deaminase activity	deaminase activity	GO:0019239		IPR013813;IPR006056;IPR019897;IPR006175;	3e-39	64.18	2.125	2.963	1.686	2.239	4.239	1.474	2.118	3.066	2.11	1.089	2.939	1.762	1.979	5.077	1.889	5.476	3.76	6.818	4.007	10.573	5.498	3.112	9.099	3.188
c141249_g1_i1	1053	UniRef50_A7RZM5	Cluster: Predicted protein	75	6e-47	27.9178	95.1923	XP_011538858.1	767902057	XP_011538858.1	767902057	PREDICTED: small integral membrane protein 12 isoform X1	A7RZM5	A7RZM5_NEMVE	Predicted protein	v1g236781	Nematostella vectensis (Starlet sea anemone)							1e-36	75	6.801	10.287	4.455	7.095	9.026	5.773	6.221	7.325	4.95	6.252	6.394	5.71	6.676	10.273	6.408	11.183	10.192	9.032	10.475	13.213	10.061	9.721	11.608	9.402
c141302_g1_i1	1863	UniRef50_A7SJQ2	Cluster: Predicted protein	62.63	3e-89	44.1161	52.6316	XP_011526434.1	768003116	XP_011526434.1	768003116	PREDICTED: glucosidase 2 subunit beta isoform X2	A7SJQ2	A7SJQ2_NEMVE	Predicted protein	v1g245724	Nematostella vectensis (Starlet sea anemone)			N-glycan processing	GO:0006491	K08288;	IPR018247;IPR026874;IPR002172;IPR009011;IPR012913;IPR028146;	5e-76	64.18	11.204	20.994	9.371	13.756	17.408	10.327	10.809	14.863	8.782	10.954	13.442	9.022	12.377	18.84	13.626	22.115	20.258	16.967	16.352	19.578	21.89	16.105	22.44	18.18
c141324_g1_i4	3079	UniRef50_K1QC62	Cluster: Uncharacterized protein	49.34	2e-73	28.5212	24.8536			NP_079330.2	36029914	deubiquitinating protein VCIP135	A7SYZ0	A7SYZ0_NEMVE	Predicted protein (Fragment)	v1g138487	Nematostella vectensis (Starlet sea anemone)					K11861;	IPR007110;IPR003323;	2e-97	62.75	4.726	5.572	4.915	4.357	5.258	3.1	3.154	4.32	3.65	3.822	5.12	2.664	4.119	7.536	4.302	7.321	6.837	3.928	3.644	6.161	6.249	6.513	4.322	4.077
c141349_g1_i2	1278	UniRef50_J9DKU7	Cluster: Uncharacterized protein (Fragment)	40	2.8	10.3077	43.75																	?	?	1.994	2.078	1.401	3.303	4.018	2.287	1.853	2.954	1.791	2.691	3.866	1.359	2.68	2.776	2.334	5.841	2.744	5.388	3.329	5.473	5.139	5.197	5.358	3.244
c141374_g2_i1	1048	?		?	?																			?	?	2.48	5.358	6.327	4.037	6.565	7.938	4.335	3.865	5.646	2.461	6.057	3.97	3.419	9.132	3.777	4.64	6.153	11.207	7.155	11.261	9.383	5.144	8.001	5.146
c141414_g1_i1	809	UniRef50_I1G5U5	Cluster: Uncharacterized protein	63.98	4e-64	57.8372	20.2532	NP_001241658.1	361050338	NP_001241658.1	361050338	AP-4 complex subunit sigma-1 isoform 2	A7SDU6	A7SDU6_NEMVE	Predicted protein	v1g114561	Nematostella vectensis (Starlet sea anemone)	membrane	protein transporter activity	protein transporter activity	GO:0016020; GO:0008565	K12403;	IPR016635;IPR022775;IPR011012;	3e-62	79.43	6.143	5.004	4.05	5.034	5.633	4.676	6.585	4.735	3.65	6.273	5.752	5.063	6.307	8.161	4.836	7.311	7.034	7.259	5.943	10.291	4.748	5.925	7.778	7.454
c141441_g1_i1	1110	UniRef50_F0YJU0	Cluster: Putative uncharacterized protein (Fragment)	67.93	4e-111	62.6218	92.4901						F0YJU0	F0YJU0_AURAN	Putative uncharacterized protein (Fragment)	AURANDRAFT_32318	Aureococcus anophagefferens (Harmful bloom alga)		cysteine-type peptidase activity	cysteine-type peptidase activity	GO:0008234		IPR025661;IPR000169;IPR025660;IPR013128;IPR000668;IPR015643;	2e-92	67.93	0.192	2.059	0.241	1.28	0.567	0.081	0.949	2.024	1.677	2.126	1.812	0.106	1.723	1.279	3.431	2.431	2.69	0.774	0.153	0.666	3.433	4.31	1.313	0.738
c141592_g1_i1	3975	UniRef50_P28482	Cluster: Mitogen-activated protein kinase 1	83.09	0	25.433	95	NP_002736.3	66932916	NP_002736.3	66932916	mitogen-activated protein kinase 1	Q16945	Q16945_APLCA	Mitogen-activated protein kinase (EC 2.7.11.24) (Fragment)		Aplysia californica (California sea hare)		ATP binding; MAP kinase activity	MAP kinase activity	GO:0005524; GO:0004707		IPR011009;IPR003527;IPR008349;IPR000719;IPR017441;IPR002290;IPR008271;	2e-161	84.12	26.557	35.138	21.796	26.497	35.748	27.413	23.162	28.056	24.088	25.417	26.589	23.138	27.698	41.924	31.634	38.543	35.46	36.833	31.616	47.675	38.591	41.386	41.352	38.204
c141607_g1_i3	419	UniRef50_K4BF25	Cluster: 60S ribosomal protein L36	50	4e-23	85.6808	74.6835			NP_378669.1	16117796	60S ribosomal protein L36	U6LK85	U6LK85_9EIME	60S ribosomal protein L36	EBH_0034920	Eimeria brunetti	ribosome	structural constituent of ribosome	translation	GO:0005840; GO:0003735; GO:0006412		IPR000509;	1e-24	65	0.445	4.901	0.854	1.204	1.922	0.295	0.871	3.46	1.722	1.581	1.591	0	1.733	1.904	2.601	4.861	3.346	2.175	3.024	7.628	3.135	3.604	8.34	3.443
c141674_g1_i1	528	UniRef50_Q8H588	Cluster: Putative ribosomal protein S18	66.18	1e-64	75.7914	91.2162			NP_072045.1	11968182	40S ribosomal protein S18	W0ICG4	W0ICG4_PROMN	40S ribosomal protein S18 (Fragment)		Prorocentrum minimum (Dinoflagellate) (Exuviaella minima)	ribosome	RNA binding; structural constituent of ribosome	translation	GO:0003723; GO:0005840; GO:0003735; GO:0006412		IPR027437;IPR001892;IPR010979;IPR018269;	2e-74	92.41	0.516	8.377	0.941	2.973	3.153	0.823	1.5	5.342	3.912	4.482	5.699	0.435	2.358	2.965	8.751	6.763	7.88	2.282	2.242	4.559	5.765	13.956	5.072	5.827
c141701_g1_i1	651	UniRef50_T0Y729	Cluster: Membrane metalloprotease (Fragment)	31.67	3.8	26.5861	28.7805																	?	?	3.876	7.613	3.788	7.593	11.179	5.489	4.357	7.912	6.364	6.964	12.02	3.375	4.413	8.409	6.052	9.444	5.37	19.024	11.467	20.717	12.61	10.919	21.252	10.689
c141705_g1_i1	2708	UniRef50_A7SFT1	Cluster: Ubiquitin carboxyl-terminal hydrolase (Fragment)	75.49	0	49.419	99.5575	NP_006528.2	55770886	NP_006528.2	55770886	ubiquitin carboxyl-terminal hydrolase 3 isoform 1	A7SFT1	A7SFT1_NEMVE	Ubiquitin carboxyl-terminal hydrolase (EC 3.4.19.12) (Fragment)	v1g116658	Nematostella vectensis (Starlet sea anemone)		cysteine-type peptidase activity; ubiquitinyl hydrolase activity; zinc ion binding	cysteine-type peptidase activity; ubiquitin-dependent protein catabolic process; ubiquitinyl hydrolase activity	GO:0008234; GO:0006511; GO:0036459; GO:0008270	K11986;	IPR001394;IPR018200;IPR028889;IPR013083;IPR001607;	0	75.49	3.907	4.762	3.175	3.971	4.922	2.907	3.022	4.138	2.27	3.938	3.698	3.131	3.883	6.009	4.638	6.033	5.217	6.103	4.904	6.24	5.108	4.855	6.018	5.742
c141724_g1_i1	819	UniRef50_UPI00034B67BD	Cluster: hypothetical protein	29.21	2.3	31.2125	12.5																	?	?	0.395	5.172	0.865	1.778	1.73	0.112	1.93	2.499	2.007	3.707	2.023	0.074	2.178	1.477	3.372	5.063	4.615	1.881	0.868	0.891	5.426	8.908	1.339	3.074
c141729_g1_i3	2190	UniRef50_Q5XGZ1	Cluster: LOC495111 protein	69.52	0	91.8276	99.2775	NP_057291.1	7706427	NP_057291.1	7706427	cleavage and polyadenylation specificity factor subunit 3	A7S9J6	A7S9J6_NEMVE	Predicted protein	v1g243769	Nematostella vectensis (Starlet sea anemone)					K14403;	IPR001279;IPR022712;IPR021718;IPR011108;	0	88.52	8.218	11.415	6.59	7.32	8.939	5.692	6.882	9.217	6.102	8.043	8.765	6.252	7.68	13.723	8.939	14.574	9.247	9.238	9.578	15.267	12.826	10.02	12.742	9.289
c141731_g1_i1	4313	UniRef50_A7SS82	Cluster: Predicted protein	39.89	3e-163	48.0046	57.0931						A7SS82	A7SS82_NEMVE	Predicted protein	v1g247073	Nematostella vectensis (Starlet sea anemone)		nucleic acid binding		GO:0003676		IPR013087;	4e-144	39.75	5.992	6.103	5.058	3.66	6.219	4.045	4.213	5.899	3.57	3.089	4.93	3.078	6.78	8.944	6.072	9.626	8.95	4.712	5.552	4.231	9.496	5.401	3.857	4.058
c141731_g1_i4	4292	UniRef50_A7SS82	Cluster: Predicted protein	42.94	5e-114	34.0055	42.5587						A7SS82	A7SS82_NEMVE	Predicted protein	v1g247073	Nematostella vectensis (Starlet sea anemone)		nucleic acid binding		GO:0003676		IPR013087;	9e-105	43.7	0.931	1.379	1.018	1.148	1.086	0.803	0.96	1.244	0.764	1.1	1.001	0.998	0.937	1.864	1.345	1.239	1.376	0.637	1.412	1.117	1.069	1.273	0.786	1.192
c141731_g1_i5	1787	UniRef50_A7SS82	Cluster: Predicted protein	42.94	1e-121	81.6731	42.5587						A7SS82	A7SS82_NEMVE	Predicted protein	v1g247073	Nematostella vectensis (Starlet sea anemone)		nucleic acid binding		GO:0003676		IPR013087;	3e-105	43.7	11.791	14.042	7.554	10.792	11.91	7.522	7.787	10.482	8.235	10.535	11.198	5.286	12.85	17.125	10.512	17.206	13.601	8.562	10.675	7.459	13.967	11.475	8.438	11.124
c141819_g1_i1	2533	UniRef50_A7RHX4	Cluster: Predicted protein (Fragment)	87.5	6e-38	9.27795	98.75			XP_011517789.1	767960079	PREDICTED: SKI/DACH domain-containing protein 1 isoform X1	A7RHX4	A7RHX4_NEMVE	Predicted protein (Fragment)	v1g82295	Nematostella vectensis (Starlet sea anemone)	nucleus			GO:0005634		IPR009061;IPR003380;	2e-30	87.5	0.8	1.864	0.35	0.997	1.788	0.417	1.169	1.396	0	1.079	0.822	1.157	1.051	2.043	0.91	0.721	1.817	1.068	1.441	1.151	0.843	1.818	0.804	1.343
c141861_g1_i1	654	UniRef50_H2XRW8	Cluster: Uncharacterized protein	38.96	0.0002	32.3308	75.2809						H2XRW8	H2XRW8_CIOIN	Uncharacterized protein	LOC100176967	Ciona intestinalis (Transparent sea squirt) (Ascidia intestinalis)						IPR003582;	7e-08	38.2	4.747	1.631	1.981	4.582	2.201	3.923	3.331	2.671	2.703	3.037	1.496	3.832	2.49	1.686	1.721	2.306	3.643	2.194	3.492	4.085	0.606	2.577	0.384	2.544
c142022_g1_i1	2269	UniRef50_P09960	Cluster: Leukotriene A-4 hydrolase	52.43	0	80.1907	99.6727	NP_000886.1	4505029	NP_000886.1	4505029	leukotriene A-4 hydrolase isoform 1	A7SS27	A7SS27_NEMVE	Leukotriene A(4) hydrolase (LTA-4 hydrolase) (EC 3.3.2.6)	v1g247046	Nematostella vectensis (Starlet sea anemone)	cytoplasm	leukotriene-A4 hydrolase activity; metallopeptidase activity; zinc ion binding	leukotriene-A4 hydrolase activity; leukotriene biosynthetic process; metallopeptidase activity	GO:0005737; GO:0019370; GO:0004463; GO:0008237; GO:0008270	K01254;	IPR016024;IPR012777;IPR001930;IPR015211;IPR014782;	0	66.29	7.489	8.75	6.404	6.041	8.834	6.871	5.482	8.013	6.102	7.718	6.784	5.477	6.704	11.582	8.069	9.866	8.933	7.886	8.204	12.751	10.596	7.882	9.894	9.487
c142046_g1_i3	1249	UniRef50_A7SN21	Cluster: Predicted protein	51.66	1e-95	68.8976	97.7273						A7RX29	A7RX29_NEMVE	Predicted protein (Fragment)	v1g23755	Nematostella vectensis (Starlet sea anemone)	Golgi membrane; integral component of membrane	nucleotide-sugar transmembrane transporter activity; sugar:proton symporter activity	nucleotide-sugar transmembrane transporter activity; nucleotide-sugar transport; sugar:proton symporter activity	GO:0000139; GO:0016021; GO:0005338; GO:0015780; GO:0005351	K15272;	IPR007271;IPR021189;IPR004689;	3e-104	66.23	3.978	7.902	3.273	4.338	7.988	3.751	3.551	4.472	2.384	3.142	4.582	3.471	4.953	7.288	3.837	8.531	7.556	5.976	5.4	10.325	10.031	5.978	8.813	6.404
c142058_g1_i2	1796	UniRef50_UPI0002B43313	Cluster: PREDICTED: cysteine protease ATG4B-like	56.28	4e-139	63.034	89.6789			XP_005247050.2	767917288	PREDICTED: cysteine protease ATG4B isoform X6	C3ZDY7	C3ZDY7_BRAFL	Putative uncharacterized protein	BRAFLDRAFT_275700	Branchiostoma floridae (Florida lancelet) (Amphioxus)	cytoplasm	cysteine-type peptidase activity	autophagy; cysteine-type peptidase activity; protein transport	GO:0006914; GO:0008234; GO:0005737; GO:0015031	K08342;	IPR005078;	3e-117	56.69	6.69	8.871	4.718	6.041	8.661	6.241	4.687	6.435	3.627	6.336	7.606	5.307	5.786	10.63	7.13	8.493	7.691	9.042	7.527	11.261	9.229	7.186	8.492	8.182
c142154_g1_i1	680	UniRef50_I3K7U7	Cluster: Uncharacterized protein	62.99	2e-47	53.1792	62.069	NP_001257804.1	400153656	NP_001257804.1	400153656	chromatin modification-related protein MEAF6 isoform 2	U3EHG5	U3EHG5_CALJA	Chromatin modification-related protein MEAF6 isoform 1	MEAF6	Callithrix jacchus (White-tufted-ear marmoset)						IPR015418;	2e-36	64.57	9.645	13.176	6.295	7.113	12.063	8.884	8.085	9.46	8.223	8.389	8.891	6.973	8.428	17.382	9.058	9.405	9.346	12.147	11.324	16.869	11.151	11.785	14.162	9.203
c142218_g1_i1	777	?		?	?																			?	?	2.874	4.407	2.781	3.811	4.277	2.287	2.945	5.17	2.304	2.314	2.918	1.698	3.276	4.224	4.727	6.302	3.76	5.231	3.396	4.796	6.619	5.882	3.893	5.817
c142227_g1_i1	1306	?		?	?																			?	?	6.022	6.644	4.094	4.366	5.95	3.324	4.015	4.725	3.194	4.053	4.161	3.513	5.956	7.288	5.34	5.918	5.019	3.291	4.198	4.954	6.619	5.315	4.465	4.578
c142299_g1_i1	2356	UniRef50_K7J499	Cluster: Uncharacterized protein	61.57	0	53.9232	98.1693	NP_001269636.1	544186040	NP_001269636.1	544186040	protein disulfide-isomerase A6 isoform e precursor	A7SGL1	A7SGL1_NEMVE	Predicted protein (Fragment)	v1g117546	Nematostella vectensis (Starlet sea anemone)		isomerase activity	cell redox homeostasis; isomerase activity	GO:0045454; GO:0016853	K09584;	IPR005788;IPR012336;IPR017937;IPR013766;	0	80.99	25.92	42.444	22.683	29.301	34.018	25.156	23.426	27.793	19.538	24.506	25.293	22.395	25.681	37.184	31.07	45.057	57.895	39.518	35.842	44.12	40.143	40.156	47.326	43.776
c142300_g1_i1	3056	UniRef50_A7RY08	Cluster: Predicted protein (Fragment)	84.97	0	35.3074	70.4633			XP_006721720.1	578830314	PREDICTED: ATP-dependent RNA helicase DDX42 isoform X1	A7RY08	A7RY08_NEMVE	Predicted protein (Fragment)	v1g97621	Nematostella vectensis (Starlet sea anemone)		ATP binding; ATP-dependent helicase activity; nucleic acid binding	ATP-dependent helicase activity	GO:0005524; GO:0008026; GO:0003676	K12835;	IPR011545;IPR014001;IPR001650;IPR027417;IPR000629;IPR014014;	0	84.97	1.7	1.025	0.613	1.402	1.413	0.305	0.838	0.809	0.308	1.131	0.727	0.743	0.833	1.884	0.287	1.499	1.916	1.254	0.467	1.817	0.761	1.551	0.277	1.466
c142324_g1_i1	421	UniRef50_A7RMW4	Cluster: Predicted protein	46.73	3e-23	74.5921	12.9268						A7RMW4	A7RMW4_NEMVE	Predicted protein	v1g199475	Nematostella vectensis (Starlet sea anemone)	intracellular	zinc ion binding		GO:0005622; GO:0008270		IPR011042;IPR017868;IPR001298;IPR013783;IPR014756;IPR001258;IPR013017;IPR000315;IPR015880;IPR018957;IPR001841;IPR013083;IPR017907;	8e-20	46.73	2.642	4.407	2.255	2.644	3.806	1.474	2.515	2.914	3.741	2.932	6.036	1.04	1.903	4.184	0.613	7.878	2.897	6.211	3.015	4.525	2.754	2.823	5.277	1.854
c142394_g1_i1	902	?		?	?																			?	?	4.959	12.822	8.977	11.668	18.763	8.355	8.184	9.946	7.254	5.205	17.308	6.666	5	10.025	6.378	11.634	7.997	12.999	6.144	16.587	10.555	8.267	9.153	6.177
c142412_g1_i1	247	UniRef50_J9F382	Cluster: SCF ubiquitin ligase, SKP1 component	56.06	4e-14	78.1746	23.8462						A7YXS4	A7YXS4_KARVE	Skp1 family protein		Karlodinium veneficum (Dinoflagellate) (Karlodinium micrum)			ubiquitin-dependent protein catabolic process	GO:0006511		IPR011333;IPR016897;IPR001232;IPR016072;IPR016073;	4e-22	89.83	0	2.637	0.712	0	2.278	0	0	4.229	2.35	0.838	2.455	0	0	0.843	2.007	1.921	2.537	2.067	1.202	1.997	3.731	8.234	0.804	0.993
c142446_g1_i1	1203	UniRef50_A7S566	Cluster: Predicted protein	53.33	1e-115	83.9869	98.5632	NP_059988.3	66346717	NP_059988.3	66346717	HAUS augmin-like complex subunit 7	A7S566	A7S566_NEMVE	Predicted protein	v1g206981	Nematostella vectensis (Starlet sea anemone)					K16590;	IPR029711;IPR010604;	2e-91	53.87	1.123	1.677	0.755	1.12	1.826	1.433	1.643	1.568	1.084	0.775	1.401	0.775	1.259	2.519	1.454	2.094	1.754	1.969	1.918	2.121	1.418	1.69	2.991	1.807
c142480_g1_i3	1843	UniRef50_UPI0003F09B39	Cluster: PREDICTED: tubulin polyglutamylase TTLL13-like	32.12	3e-33	72.9456	54.3478						W4YRL4	W4YRL4_STRPU	Uncharacterized protein	Sp-Ttl13	Strongylocentrotus purpuratus (Purple sea urchin)			cellular protein modification process	GO:0006464		IPR004344;	4e-29	42.05	2.662	4.147	2.956	2.23	3.499	0.945	1.875	3.46	2.064	2.65	2.223	1.242	2.472	2.618	2.126	4.227	2.708	2.87	2.719	4.006	3.844	2.449	0.67	2.535
c142545_g1_i1	2673	?		?	?																			?	?	0.081	1.472	0.219	1.035	2.211	0.163	0.143	0.941	1.711	0.136	1.917	0.255	0.085	1.725	0.079	2.19	0.126	2.733	1.25	7.052	2.425	1.732	3.474	2.071
c142550_g1_i4	439	?		?	?																			?	?	0.142	10.967	2.102	4.168	4.22	0.274	1.676	8.792	4.186	6.472	3.919	0.191	3.74	7.516	9.177	11.183	10.3	4.271	4.398	6.014	9.527	15.592	3.027	8.655
c142550_g2_i2	510	UniRef50_K9NU51	Cluster: Dinoflagellate viral nucleoprotein DVNP.1	57.73	3e-14	55.2987	71.6418						A8I1U1	A8I1U1_HETTR	Putative uncharacterized protein		Heterocapsa triquetra (Dinoflagellate) (Glenodinium triquetrum)							2e-14	60.2	0.324	4.491	0.832	1.129	0.625	0.213	0.794	3.703	1.095	1.969	1.654	0	1.866	0.902	3.372	2.075	3.094	0.245	1.164	0.203	1.706	3.978	0.741	1.788
c142588_g1_i1	1118	UniRef50_A7RYV2	Cluster: Predicted protein (Fragment)	51.18	2e-53	44.7669	97.006						A7RYV2	A7RYV2_NEMVE	Predicted protein (Fragment)	v1g98072	Nematostella vectensis (Starlet sea anemone)						IPR029062;IPR017926;	7e-43	52.1	3.016	4.64	2.31	3.124	4.47	2.917	2.735	2.833	1.574	3.027	3.466	2.813	4.29	4.403	4.114	4.342	4.453	3.86	4.493	6.906	6.29	4.673	5.617	5.41
c142636_g1_i1	1462	UniRef50_I2G9D1	Cluster: LIM and SH3 domain protein 2	63.22	7e-100	46.3349	98.7654	NP_006139.1	5453710	NP_006139.1	5453710	LIM and SH3 domain protein 1 isoform a	I2G9D1	I2G9D1_NEMVE	LIM and SH3 domain protein 2	lasp2	Nematostella vectensis (Starlet sea anemone)		zinc ion binding		GO:0008270		IPR000900;IPR001452;IPR001781;	1e-82	62.81	45.453	58.853	38.709	44.064	70.852	54.887	42.86	53.725	47.903	46.749	55.453	46.393	50.672	72.782	57.373	66.74	59.325	69.317	62.974	91.58	66.483	67.565	81.633	67.338
c142652_g1_i2	617	UniRef50_F0VGN5	Cluster: Protein kinase AKT, related	52.85	7e-35	58.121	93.8462						B6A9M5	B6A9M5_CRYMR	PH domain-containing protein	CMU_039850	Cryptosporidium muris (strain RN66)						IPR001849;IPR011993;	6e-29	52.21	0.081	6.821	0.887	1.694	1.855	0.325	1.809	4.27	2.293	3.885	3.813	0.234	1.761	1.715	6.121	5.803	4.093	1.822	0.735	1.083	3.073	9.4	0.723	3.103
c142656_g1_i1	1957	UniRef50_B3RM77	Cluster: Putative uncharacterized protein	37.2	2e-69	55.5779	48.1432	NP_005920.2	134244281	NP_005920.2	134244281	melanotransferrin isoform 1 precursor	C3ZAA8	C3ZAA8_BRAFL	Putative uncharacterized protein	BRAFLDRAFT_124962	Branchiostoma floridae (Florida lancelet) (Amphioxus)	extracellular region	ferric iron binding	cellular iron ion homeostasis; iron ion transport	GO:0006879; GO:0005576; GO:0008199; GO:0006826	K06569;	IPR000884;IPR001156;IPR018195;	5e-62	38.52	7.884	14.378	6.776	7.132	8.863	6.658	6.64	7.912	6.855	4.44	7.195	5.604	7.822	11.413	8.9	11.567	11.19	9.718	8.252	11.792	11.572	9.261	10.313	9.61
c142662_g2_i1	3559	UniRef50_A7RVJ5	Cluster: Predicted protein	36.16	3e-56	42.7466	75.1061	NP_001073311.2	269954666	NP_001073311.2	269954666	OCIA domain-containing protein 1 isoform 2	A7RVJ5	A7RVJ5_NEMVE	Predicted protein	v1g240986	Nematostella vectensis (Starlet sea anemone)					K09593;	IPR001849;IPR011993;	1e-97	37.35	7.56	8.964	5.167	5.843	8.459	6.78	5.691	7.467	5.326	5.77	6.11	5.604	7.538	9.479	7.387	8.973	8.852	8.64	8.739	11.6	9.445	8.363	10.099	8.324
c142722_g1_i5	8367	UniRef50_A7RSF7	Cluster: Predicted protein (Fragment)	75.83	0	19.0314	99.8145						A7RSF7	A7RSF7_NEMVE	Predicted protein (Fragment)	v1g91842	Nematostella vectensis (Starlet sea anemone)						IPR011705;IPR000210;IPR011333;IPR013069;IPR011043;IPR015916;IPR017096;IPR006652;	0	75.56	1.255	1.64	1.04	1.11	2.115	0.935	0.794	1.922	0.616	1.676	1.433	1.231	1.07	1.091	1.038	1.691	1.502	0.813	1.326	1.433	1.511	2.01	1.134	1.882
c142722_g1_i7	9203	UniRef50_A7RSF7	Cluster: Predicted protein (Fragment)	75.83	0	17.3026	99.8145			NP_055764.2	55741675	UPF0469 protein KIAA0907	A7RSF7	A7RSF7_NEMVE	Predicted protein (Fragment)	v1g91842	Nematostella vectensis (Starlet sea anemone)						IPR011705;IPR000210;IPR011333;IPR013069;IPR011043;IPR015916;IPR017096;IPR006652;	0	75.56	2.257	4.221	2.474	2.898	2.701	1.728	1.412	2.56	0.274	1.875	2.876	1.528	3.002	3.59	3.313	5.092	4.768	3.595	2.28	3.317	5.344	5.229	3.161	4.512
c142750_g1_i1	3985	UniRef50_H2ZZC9	Cluster: Uncharacterized protein	50.28	1e-101	26.1846	92.0844	NP_054876.2	19923432	NP_001243028.1	368711292	collagen triple helix repeat-containing protein 1 isoform 2	A7SJZ5	A7SJZ5_NEMVE	Predicted protein	v1g190655	Nematostella vectensis (Starlet sea anemone)						IPR025254;	6e-167	83.03	12.924	23.733	10.312	13.738	21.041	16.68	15.243	17.099	8.953	11.237	10.556	11.134	16.278	27.625	21.34	21.741	22.435	20.033	19.595	24.283	21.603	22.105	21.529	21.926
c142760_g3_i1	710	UniRef50_A7RL04	Cluster: Predicted protein	30.34	8e-24	72.9917	97.7654						K7JUZ3	K7JUZ3_NASVI	Uncharacterized protein		Nasonia vitripennis (Parasitic wasp)	nucleus	calcium ion binding; DNA binding	DNA replication	GO:0003677; GO:0006260; GO:0005509; GO:0005634		IPR013320;IPR000742;IPR001881;IPR013032;IPR000152;IPR003410;IPR012340;IPR001759;IPR007199;IPR000436;IPR011641;IPR002035;	2e-19	29.67	1.215	2.721	1.664	1.957	3.941	2.429	0.662	2.6	1.38	1.854	2.307	2.197	1.354	2.687	1.266	2.008	1.808	3.772	2.957	2.178	3.443	2	3	2.563
c142829_g1_i1	4413	UniRef50_A7RXI1	Cluster: Predicted protein	68.3	0	31.335	97.8774	XP_006712324.1	578803650	XP_006712324.1	578803650	PREDICTED: RNA-binding protein 45 isoform X1	A7RXI1	A7RXI1_NEMVE	Predicted protein	v1g163860	Nematostella vectensis (Starlet sea anemone)		nucleic acid binding; nucleotide binding		GO:0003676; GO:0000166		IPR012677;IPR000504;	2e-166	66.88	19.766	34.971	14.932	17.106	26.27	21.284	19.93	24.09	14.896	16.85	17.119	16.887	19.886	39.346	28.469	30.666	30.225	25.46	27.742	51.376	33.524	26.436	30.422	29.389
c142842_g1_i1	1006	UniRef50_R7UQ80	Cluster: Uncharacterized protein	46.31	3e-81	77.9081	91.8239	NP_060091.1	8923019	NP_060091.1	8923019	alpha-ketoglutarate-dependent dioxygenase alkB homolog 4	A7RM95	A7RM95_NEMVE	Predicted protein (Fragment)	v1g34785	Nematostella vectensis (Starlet sea anemone)					K10766;	IPR027450;	3e-81	56.13	0.951	1.882	1.204	1.016	1.624	1.128	0.64	1.477	1.334	1.037	2.202	1.104	1.439	1.815	1.434	2.373	1.475	1.264	1.794	3.035	2.343	2.192	2.518	1.097
c142843_g1_i1	1563	UniRef50_P10819	Cluster: Adenosylhomocysteinase	76.22	0	80.8805	99.3039	NP_000678.1	9951915	NP_000678.1	9951915	adenosylhomocysteinase isoform 1	A7RME1	A7RME1_NEMVE	Adenosylhomocysteinase (EC 3.3.1.1)	v1g234207	Nematostella vectensis (Starlet sea anemone)		adenosylhomocysteinase activity	adenosylhomocysteinase activity; one-carbon metabolic process	GO:0004013; GO:0006730	K01251;	IPR000043;IPR015878;IPR016040;IPR020082;	0	88.02	788.701	1607.92	665.894	917.193	1992.93	1517.89	1104.84	1358.84	1197.31	1144.34	1228.07	952.066	1127.96	2141.74	1368.72	1759.73	2070.35	2049.72	1949.85	2738.96	2273.91	1693.22	2393.29	2306.46
c142874_g1_i2	1894	UniRef50_F6THH9	Cluster: E3 ubiquitin-protein ligase MARCH8 (Fragment)	75.46	4e-84	24.7144	65.0602			XP_011537797.1	767962112	PREDICTED: E3 ubiquitin-protein ligase MARCH8 isoform X2	A7SEJ1	A7SEJ1_NEMVE	Predicted protein (Fragment)	v1g115386	Nematostella vectensis (Starlet sea anemone)		zinc ion binding		GO:0008270	K10656;	IPR011016;IPR013083;	6e-86	85.88	14.999	18.152	13.345	14.744	22.877	14.342	15.408	15.591	14.166	12.871	21.606	12.047	13.655	26.237	14.23	17.514	17.46	23.207	18.117	42.112	27.491	22.126	31.976	21.822
c142895_g1_i2	2084	UniRef50_A7S510	Cluster: Predicted protein	40	4e-10	11.8452	16.9772						A7S511	A7S511_NEMVE	Predicted protein	v1g242908	Nematostella vectensis (Starlet sea anemone)						IPR008160;	2e-08	39.33	0.445	1.258	0.931	0.866	2.393	0.833	0.331	0.971	1.357	0.555	0.99	1.252	0.881	0.724	0.989	0.74	0.747	1.528	0.83	0.767	1.429	1.069	1.322	0.889
c142905_g2_i2	7307	UniRef50_C3XSJ5	Cluster: Putative uncharacterized protein	48.51	0	28.9406	99.4278	XP_011512346.1	767934433	XP_011512346.1	767934433	PREDICTED: methionine synthase reductase isoform X1	C3XSJ5	C3XSJ5_BRAFL	Putative uncharacterized protein	BRAFLDRAFT_282133	Branchiostoma floridae (Florida lancelet) (Amphioxus)		FMN binding; iron ion binding; oxidoreductase activity	oxidoreductase activity	GO:0010181; GO:0005506; GO:0016491	K00597;	IPR003097;IPR017927;IPR001094;IPR008254;IPR001709;IPR029039;IPR023173;IPR001433;IPR017938;	6e-180	48.5	10.435	14.108	7.63	8.101	13.659	9.849	9.893	11.504	8.166	6.912	8.775	7.048	12.907	14.844	10.947	14.67	13.547	11.168	11.219	14.917	15.96	12.523	13.242	12.694
c142940_g1_i4	3073	UniRef50_A7RX18	Cluster: Predicted protein	64.45	2e-140	33.184	97.9452	NP_003666.1	4506123	NP_003666.1	4506123	pre-mRNA-splicing factor 18	A7RX18	A7RX18_NEMVE	Predicted protein	v1g228922	Nematostella vectensis (Starlet sea anemone)	spliceosomal complex		RNA splicing	GO:0008380; GO:0005681	K12817;	IPR004098;IPR014906;IPR003648;	4e-112	64.45	4.332	8.414	4.105	5.636	5.892	3.974	4.191	5.808	3.205	4.912	5.573	3.81	5.72	9.132	5.696	8.031	7.655	7.014	7.603	7.775	9.691	7.122	8.858	9.402
c142953_g1_i1	2310	UniRef50_P42558	Cluster: GTP-binding nuclear protein Ran	88.78	5e-127	26.1388	94.4444	NP_001010860.1	58082089	NP_006316.1	5453555	GTP-binding nuclear protein Ran isoform 1	A7SG05	A7SG05_NEMVE	Predicted protein	v1g170199	Nematostella vectensis (Starlet sea anemone)		GTPase activity; GTP binding	GTPase activity; intracellular protein transport; nucleocytoplasmic transport; small GTPase mediated signal transduction	GO:0005525; GO:0003924; GO:0006886; GO:0006913; GO:0007264	K07936;	IPR027417;IPR002041;IPR005225;IPR001806;	5e-107	90.29	34.138	43.916	26.908	31.615	46.87	27.433	27.309	32.538	22.081	33.072	34.785	25.378	31.06	49.728	31.772	59.689	65.091	47.452	42.902	55.867	48.519	46.359	52.666	49.47
c143006_g1_i1	575	UniRef50_A7SYM1	Cluster: Predicted protein (Fragment)	80	9e-06	12.6496	28.2353						A7RSP1	A7RSP1_NEMVE	Predicted protein (Fragment)	v1g92262	Nematostella vectensis (Starlet sea anemone)						IPR014716;IPR014715;IPR002181;IPR020837;	2e-05	77.78	1.083	2.339	1.117	1.496	2.49	1.809	1.776	2.357	3.695	0.995	2.602	1.528	1.042	1.904	1.315	2.238	0.324	2.42	2.204	7.628	3.638	3.347	5.402	4.001
c143054_g1_i1	1180	UniRef50_A1XQR9		81.32	1e-43	22.1667		NP_003085.1	4507129	NP_003085.1	4507129	small nuclear ribonucleoprotein E isoform 1	A7SAT2	A7SAT2_NEMVE	Predicted protein	v1g187696	Nematostella vectensis (Starlet sea anemone)	spliceosomal complex		mRNA splicing, via spliceosome	GO:0000398; GO:0005681	K11097;	IPR010920;IPR001163;IPR006649;IPR027078;	2e-40	91.21	22.742	34.188	22.945	22.517	34.306	25.329	21.055	26.599	19.424	22.139	25.472	21.398	27.348	38.553	28.875	38.707	47.091	36.04	36.538	41.728	38.981	36.167	34.905	39.179
c143059_g1_i3	3881	UniRef50_UPI0004F45EF8	Cluster: PREDICTED: protein AF-10 isoform X5	78.42	1e-98	14.2676	21.267	XP_005252665.1	530392477	XP_005252665.1	530392477	PREDICTED: protein AF-10 isoform X1	A7RXH9	A7RXH9_NEMVE	Predicted protein	v1g96791	Nematostella vectensis (Starlet sea anemone)		zinc ion binding		GO:0008270		IPR019786;IPR011011;IPR001965;IPR019787;IPR013083;	2e-107	94.09	6.882	8.125	5.211	5.316	7.911	5.102	5.338	6.283	4.585	5.058	5.341	4.15	6.487	7.883	6.428	8.521	7.898	6.72	5.829	7.651	8.396	8.053	7.599	7.293
c143127_g1_i1	2802	UniRef50_UPI0004CCE868	Cluster: PREDICTED: E3 ubiquitin-protein ligase RNF38 isoform X1	47.44	5e-36	16.3917	18.6312			XP_011516015.1	767954479	PREDICTED: E3 ubiquitin-protein ligase RNF38 isoform X1	Q7PKM3	Q7PKM3_ANOGA	AGAP001358-PA	AgaP_AGAP001358	Anopheles gambiae (African malaria mosquito)		zinc ion binding		GO:0008270		IPR001841;IPR013083;	2e-32	44.51	6.002	7.818	5.474	1.854	7.094	5.255	4.687	4.381	1.391	5.927	7.227	4.437	7.045	9.251	5.439	8.252	7.988	6.642	6.516	8.282	8.972	6.416	4.697	8.986
c143130_g1_i1	4278	UniRef50_C3ZEH9	Cluster: Putative uncharacterized protein	54.55	4e-08	3.77011	90.3846	NP_001156896.1	254540132	NP_001156896.1	254540132	myeloma-overexpressed gene 2 protein isoform 2	C3ZEH9	C3ZEH9_BRAFL	Putative uncharacterized protein	BRAFLDRAFT_209699	Branchiostoma floridae (Florida lancelet) (Amphioxus)						IPR029391;	7e-06	60	1.356	1.603	1.04	1.336	1.922	1.464	1.213	1.467	0.947	1.152	1.791	1.03	1.174	2.439	1.394	2.133	1.772	2.028	1.565	3.148	1.87	1.519	2.366	1.778
c14314_g1_i1	234	UniRef50_X6MXD8	Cluster: Uncharacterized protein	34	6.6	58.8235	10.3594																	?	?	0	3.094	0.832	0	0.894	0	0	3.308	0	0	2.886	0	0	3.004	1.187	4.064	2.986	1.215	1.412	0	1.459	8.053	1.902	1.163
c143180_g1_i3	519	UniRef50_B1I493	Cluster: ATP-dependent helicase/nuclease subunit A	40.54	4.6	20.8333	2.92683																	?	?	0	1.659	0.328	0.141	1.528	0.63	0.254	0.809	0.262	0.189	0.569	0	0.758	1.448	0.653	2.863	2.447	3.517	2.166	2.347	3.659	0.471	1.259	4.654
c143206_g1_i1	487	UniRef50_E0WED2	Cluster: Light-harvesting protein (Fragment)	64.29	6e-68	97.7823	33.7607						E0WED4	E0WED4_9DINO	Light-harvesting protein (Fragment)	acpPCSym_12	Symbiodinium sp. C3	chloroplast; integral component of membrane; photosystem II	chlorophyll binding	photosynthesis, light harvesting; protein-chromophore linkage	GO:0016168; GO:0009507; GO:0016021; GO:0009765; GO:0009523; GO:0018298		IPR001344;IPR022796;IPR023329;	2e-55	64.29	0	2.656	0.361	1.28	1.125	0.234	0.849	1.953	1.186	1.686	2.075	0.329	1.004	0.178	2.907	1.528	1.655	0	0.744	0.214	4.656	4.631	0.393	0
c143220_g1_i1	1751	UniRef50_A7RJB7	Cluster: Predicted protein	67.39	6e-12	7.69231	23.3161	XP_011512929.1	767940078	XP_011512929.1	767940078	PREDICTED: male-enhanced antigen 1 isoform X2	A7RJB7	A7RJB7_NEMVE	Predicted protein	v1g197956	Nematostella vectensis (Starlet sea anemone)			spermatogenesis	GO:0007283		IPR001487;IPR009685;	2e-09	67.39	4.139	4.901	3.262	4.234	5.46	3.944	3.618	4.877	3.171	4.765	4.361	3.874	5.066	5.94	4.727	5.755	5.406	4.976	4.961	5.868	6.043	5.283	5.581	5.656
c143285_g1_i1	1665	?		?	?																			?	?	1.741	2.097	2.211	1.769	3.105	3.74	1.732	2.135	2.669	1.121	2.549	2.186	1.184	1.477	2.047	2.027	1.34	2.821	3.12	5.969	4.049	2.556	3.384	4.086
c143330_g1_i1	596	UniRef50_UPI0003B71F04	Cluster: PREDICTED: torsin-1A-interacting protein 1-like	31	2.4	47.3597	22.4939																	?	?	0.172	5.917	0.394	1.543	0.836	0.173	0.419	3.561	2.19	2.199	1.696	0.117	2.841	1.934	3.926	2.978	3.535	1.342	0.439	1.41	3.916	6.876	1.027	3.623
c143346_g1_i1	1003	UniRef50_F6K460	Cluster: Rhodopsin	72.73	6e-114	77.2549	99.6212						F6K461	F6K461_POLGL	Rhodopsin	rhod2	Polarella glacialis (Dinoflagellate)	integral component of membrane	ion channel activity	ion channel activity	GO:0016021; GO:0005216		IPR001425;IPR029730;IPR018229;	5e-97	73.76	0.395	4.845	0.536	2.352	1.346	0	2.151	4.371	2.007	4.974	3.234	0.127	3.191	2.836	6.586	4.765	5.226	1.46	0.677	1.298	5.632	9.978	1.938	2.299
c143360_g1_i1	1085	UniRef50_A7SF50	Cluster: Predicted protein	65.09	4e-103	62.4094	92.3387	NP_001091992.1	148728172	NP_001091992.1	148728172	oxidoreductase HTATIP2 isoform b	A7SF50	A7SF50_NEMVE	Predicted protein	v1g244837	Nematostella vectensis (Starlet sea anemone)						IPR016040;	7e-79	64.1	33.237	45.929	30.367	24.925	42.323	31.143	27.066	33.712	24.602	32.109	30.845	28.169	32.083	51.979	36.093	40.542	48.89	34.286	54.054	53.452	39.732	36.221	30.164	46.698
c143376_g1_i1	1360	UniRef50_A7RLK1	Cluster: Predicted protein	52.63	0.26	7.95372	14.4033						T1DM72	T1DM72_CROHD	UPF0547 protein C16orf87-like protein		Crotalus horridus (Timber rattlesnake)						IPR018886;	2e-05	28.38	5.688	6.867	4.576	4.959	6.219	5.733	4.202	5.919	4.22	3.98	5.847	4.171	5.028	9.073	5.854	5.63	5.01	7.915	6.564	11.905	7.79	5.935	8.153	7.775
c143390_g1_i1	2433	UniRef50_A7S9P2	Cluster: Predicted protein	48.97	2e-49	22.3929	32.2204						A7S9P2	A7S9P2_NEMVE	Predicted protein	v1g243796	Nematostella vectensis (Starlet sea anemone)		metal ion binding; nucleic acid binding	cell redox homeostasis	GO:0045454; GO:0046872; GO:0003676		IPR012336;IPR013766;IPR007087;IPR015880;IPR013087;	9e-45	50.53	3.593	9.383	3.788	4.526	8.478	5.6	5.206	5.332	4.346	4.535	4.582	4.373	5.511	7.239	6.358	7.349	8.744	8.601	7.527	10.596	7.328	6.256	8.983	8.56
c143410_g1_i1	1276	?		?	?																			?	?	5.202	21.972	6.273	13.549	23.983	9.961	11.691	15.885	7.79	6.43	12.02	6.177	15.218	33.426	18.225	37.122	22.012	22.962	27.056	40.148	27.892	21.57	26.833	31.82
c143410_g1_i2	1294	?		?	?																			?	?	3.158	15.244	4.215	7.255	14.697	7.328	9.871	10.745	5.897	5.488	7.501	4.713	11.117	24.214	12.984	14.968	15.778	17.075	14.52	27.059	27.81	17.068	21.056	22.522
c143434_g1_i1	689	UniRef50_A7SBN4	Cluster: Predicted protein (Fragment)	30.6	4e-14	96.5763	34.0249						C3ZG34	C3ZG34_BRAFL	Putative uncharacterized protein	BRAFLDRAFT_68989	Branchiostoma floridae (Florida lancelet) (Amphioxus)		ubiquitin-protein transferase activity; zinc ion binding	regulation of apoptotic process; signal transduction; ubiquitin-protein transferase activity	GO:0042981; GO:0007165; GO:0004842; GO:0008270	K03173;	IPR002083;IPR013323;IPR012227;IPR008974;IPR007087;IPR001841;IPR013083;IPR017907;IPR001293;	2e-13	27.71	7.297	9.914	4.445	4.658	9.112	7.176	7.599	6.05	4.676	5.278	6.458	4.065	7.576	10.084	7.149	10.231	8.681	7.7	9.044	8.079	8.119	7.197	7.081	9.487
c143437_g1_i2	250	UniRef50_A9RNW3	Cluster: Predicted protein	52.17	4.4	26.6667	8.11808																	?	?	0	5.731	0	1.261	2.201	0.905	1.092	3.41	0	2.419	3.171	0.647	1.97	2.429	5.824	2.604	3.265	1.998	0.582	0	10.822	7.956	0	1.911
c143437_g1_i4	246	UniRef50_A0A096PP65	Cluster: Uncharacterized protein	33.96	0.55	62.9482	23.8318																	?	?	0	2.003	0.712	0.659	1.538	0.945	1.147	4.988	0	5.058	1.654	0	4.811	3.411	7.13	1.941	1.709	0	0	0	2.518	4.16	2.447	1.003
c143502_g1_i1	1723	UniRef50_A7T0U1	Cluster: Predicted protein	41.55	6e-34	24.0868	94.5946	NP_006696.1	5729836	NP_006696.1	5729836	growth arrest and DNA damage-inducible protein GADD45 gamma	A7T0U1	A7T0U1_NEMVE	Predicted protein	v1g248405	Nematostella vectensis (Starlet sea anemone)	nucleus		regulation of cell cycle; response to stress	GO:0005634; GO:0051726; GO:0006950	K04402;	IPR024824;IPR029064;IPR004038;	4e-27	41.55	11.103	21.571	10.356	10.585	18.6	9.199	14.371	14.944	8.976	6.535	10.345	6.75	18.617	27.516	19.194	21.798	14.384	13.323	11.219	19.871	21.921	21.41	11.358	17.953
c143640_g1_i3	2002	UniRef50_T2M5E7	Cluster: WD repeat-containing protein 54	53.37	3e-68	30.1572	61.8462			XP_005264643.1	530368158	PREDICTED: WD repeat-containing protein 54 isoform X1	A7S438	A7S438_NEMVE	Predicted protein	v1g166198	Nematostella vectensis (Starlet sea anemone)						IPR015943;IPR001680;IPR017986;	4e-83	70.67	0.719	0.54	0.164	0.659	0.606	0.254	1.103	0.455	0.354	0.838	0.632	0.223	0.805	1.021	1.424	1.268	1.07	0.882	0.42	0.35	0.555	1.337	0.5	0.284
c143647_g1_i1	2148	UniRef50_W4Z7I4	Cluster: Uncharacterized protein	70.82	0	77.152	66.152	XP_005246575.1	530370277	XP_005246575.1	530370277	PREDICTED: 60 kDa heat shock protein, mitochondrial isoform X1	Q6RFF9	Q6RFF9_9CNID	Mitochondrial 60 kDa heat shock protein		Anemonia viridis	cytoplasm	ATP binding	protein refolding	GO:0005524; GO:0005737; GO:0042026		IPR018370;IPR001844;IPR002423;IPR027409;IPR027413;	0	86.97	63.954	76.017	47.467	44.591	69.516	53.83	47.735	66.291	53.275	60.102	56.233	42.572	64.374	79.217	62.98	70.131	73.943	63.851	56.143	78.107	77.449	79.083	76.623	70.317
c143670_g1_i1	1357	UniRef50_A7SH63	Cluster: Predicted protein	80.92	2e-65	28.4058	90.8451	NP_004261.1	4758064	NP_004261.1	4758064	mediator of RNA polymerase II transcription subunit 7	F7AL10	F7AL10_MONDO	Uncharacterized protein (Fragment)	MED7	Monodelphis domestica (Gray short-tailed opossum)	mediator complex; mitochondrion; nuclear membrane; transcription factor complex	RNA polymerase II transcription cofactor activity	RNA polymerase II transcription cofactor activity; stem cell maintenance	GO:0001104; GO:0016592; GO:0005739; GO:0031965; GO:0019827; GO:0005667		IPR009244;	3e-53	53.49	6.589	8.647	5.2	5.1	7.526	7.461	4.368	6.688	4.231	5.907	6.521	4.522	6.184	11.978	6.744	9.79	8.906	7.866	7.603	12.672	8.386	9.272	8.742	9.147
c143682_g1_i1	1537	UniRef50_V5SKQ2	Cluster: Pachytene checkpoint 2-like protein	67.05	0	82.0857	99.0783	XP_011512465.1	767934746	XP_011512465.1	767934746	PREDICTED: pachytene checkpoint protein 2 homolog isoform X1	V5SKQ2	V5SKQ2_9BIVA	Pachytene checkpoint 2-like protein	PCH2	Nodipecten subnodosus		ATP binding		GO:0005524		IPR003593;IPR003959;IPR003960;IPR027417;	3e-159	67.05	1.852	2.758	1.478	2.089	2.961	1.86	1.566	1.599	1.426	1.759	2.254	1.306	2.32	2.598	1.81	4.064	3.175	2.968	2.423	3.227	3.998	2.877	4.742	3.689
c143761_g1_i1	1844	UniRef50_Q9V3J8	Cluster: Protein will die slowly	92.08	0	48.4267	83.6565	XP_005272220.1	530427102	XP_005272220.1	530427102	PREDICTED: WD repeat-containing protein 5 isoform X1	A7SSL6	A7SSL6_NEMVE	Predicted protein	v1g237480	Nematostella vectensis (Starlet sea anemone)					K14963;	IPR020472;IPR015943;IPR001680;IPR019775;IPR017986;	6e-173	95.08	5.637	8.097	4.28	5.288	7.997	5.722	6.507	6.85	5.326	5.582	6.31	5.307	7.045	7.189	7.051	9.088	7.889	6.936	6.917	8.226	8.335	8.085	8.662	10.036
c143790_g2_i1	342	UniRef50_K7JVW0	Cluster: Uncharacterized protein	26.67	0.051	64.3678	25.784																	?	?	0	0.615	0	0	1.048	0	0	0.324	0.547	0	1.527	0	0	0.357	0	1.066	0	1.91	0	3.882	4.029	3.176	4.438	0
c143816_g1_i2	1508	UniRef50_A7RMT8	Cluster: Predicted protein	43.18	1e-43	42.764	37.5652			NP_036294.2	525342655	F-box/LRR-repeat protein 6 isoform 1	A7RMT8	A7RMT8_NEMVE	Predicted protein	v1g239446	Nematostella vectensis (Starlet sea anemone)					K10272;	IPR001810;IPR001611;	2e-39	43.18	1.468	0.475	0.547	0.715	0	0.996	1.544	0.89	0.297	1.508	0.305	0.86	1.269	0.407	1.444	0.711	1.223	0.284	0.725	0.508	1.069	1.337	0.161	0.52
c143872_g1_i2	1853	UniRef50_Q96FW1	Cluster: Ubiquitin thioesterase OTUB1	59.92	4e-96	39.2781	90.4059	XP_011534955.1	767980297	XP_011534955.1	767980297	PREDICTED: ATP synthase subunit s, mitochondrial isoform X6	C3Y079	C3Y079_BRAFL	Putative uncharacterized protein	BRAFLDRAFT_279665	Branchiostoma floridae (Florida lancelet) (Amphioxus)		omega peptidase activity	omega peptidase activity	GO:0008242	K09602;	IPR003323;IPR030298;IPR016615;IPR019400;	1e-87	60.69	8.421	12.589	7.258	8.12	11.564	8.101	7.235	8.428	7.254	7.75	8.196	7.217	7.538	14.527	10.254	15.035	11.289	13.548	11.963	16.768	13.186	12.159	12.564	12.268
c143881_g1_i1	1180	UniRef50_A7SDS4	Cluster: Predicted protein	72.41	3e-167	79.6667	99.6732						A7SDS4	A7SDS4_NEMVE	Predicted protein	v1g210708	Nematostella vectensis (Starlet sea anemone)	integral component of membrane		transport	GO:0016021; GO:0006810	K15109;	IPR018108;IPR023395;	4e-132	72.41	4.878	7.883	5.671	5.156	8.507	4.604	4.864	5.211	4.414	3.508	6.563	3.853	4.905	10.501	5.191	8.867	8.933	8.768	9.263	11.634	11.027	5.989	10.224	8.863
c143942_g1_i1	2017	UniRef50_UPI0002B49473	Cluster: PREDICTED: uncharacterized protein LOC101216774	26.44	6.3	11.9454	7.00326																	?	?	4.595	4.706	3.7	3.594	5.402	4.005	4.202	4.755	2.612	4.189	3.803	3.375	4.11	5.721	5.132	4.093	3.679	4.878	4.675	5.168	5.858	5.048	5.411	5.25
c143956_g1_i1	799	UniRef50_A7SDD9	Cluster: Predicted protein	54.61	2e-49	50.4305	90.9091						A7SDD9	A7SDD9_NEMVE	Predicted protein	v1g244490	Nematostella vectensis (Starlet sea anemone)							3e-38	54.61	6.649	9.011	4.915	5.759	12.102	7.42	5.835	9.359	3.707	4.032	8.775	3.927	4.82	11.77	6.714	10.779	10.462	11.775	9.769	17.039	11.048	9.026	14.617	7.936
c143980_g1_i2	475	UniRef50_A0A062VCS3	Cluster: Uncharacterized protein	42.86	8.5	21.5321	17.7083																	?	?	3.137	4.044	3.054	3.331	5.469	1.84	1.765	4.32	2.452	3.728	3.845	2.048	3.987	7.734	3.273	4.852	4.183	4.291	4.789	5.913	4.841	4.224	5.884	4.096
c143988_g2_i1	250	UniRef50_L0H9P4	Cluster: Uncharacterized protein	46.77	8e-12	72.549	8.57947						L0H9P4	L0H9P4_METFS	Uncharacterized protein	Metfor_0399	Methanoregula formicica (strain DSM 22288 / NBRC 105244 / SMSP)						IPR011042;IPR001258;IPR013017;	2e-09	46.77	5.445	8.917	6.831	6.925	9.545	0.905	2.184	5.453	1.141	3.226	11.093	0	5.246	7.288	2.917	11.144	8.977	8.983	5.8	13.507	13.227	9.282	6.233	10.528
c14398_g1_i1	1949	UniRef50_A7SP89	Cluster: Predicted protein	56.61	3e-152	56.559	96.6667	NP_055069.1	7657178	NP_055069.1	7657178	transmembrane protein 5 isoform 1	A7T1N4	A7T1N4_NEMVE	Predicted protein	v1g221007	Nematostella vectensis (Starlet sea anemone)							5e-126	56.61	2.257	2.74	1.949	2.334	2.999	2.033	2.261	2.448	1.825	1.875	1.949	1.751	2.396	3.272	3.016	2.325	2.87	2.185	2.232	3.047	4.111	3.604	3.607	2.488
c143996_g1_i1	1362	?		?	?																			?	?	0.061	1.36	0.142	0.884	0.49	0.122	0.221	1.315	0.468	1.456	1.317	0	0.436	0.654	2.007	0.653	1.034	0.411	0.153	0.214	2.21	1.989	0.205	0.388
c144020_g1_i4	2976	UniRef50_Q13838	Cluster: Spliceosome RNA helicase DDX39B	86.34	1e-132	22.4719	52.1028						A7RYW1	A7RYW1_NEMVE	Predicted protein	v1g236766	Nematostella vectensis (Starlet sea anemone)		ATP binding; helicase activity; nucleic acid binding	helicase activity	GO:0005524; GO:0004386; GO:0003676	K12812;	IPR011545;IPR014001;IPR001650;IPR027417;IPR014014;	3e-126	95.95	6.042	6.718	6.109	5.175	6.113	3.425	5.305	5.292	2.749	5.393	5.552	3.067	5.464	1.596	4.578	10.75	6.909	6.27	5.352	0.474	8.54	9.614	4.661	6.375
c144020_g1_i6	2827	UniRef50_Q13838	Cluster: Spliceosome RNA helicase DDX39B	86.34	5e-133	23.6522	52.1028						A7RYW1	A7RYW1_NEMVE	Predicted protein	v1g236766	Nematostella vectensis (Starlet sea anemone)		ATP binding; helicase activity; nucleic acid binding	helicase activity	GO:0005524; GO:0004386; GO:0003676	K12812;	IPR011545;IPR014001;IPR001650;IPR027417;IPR014014;	3e-126	95.95	19.493	27.973	16.64	18.706	25.338	14.555	14.746	22.522	19.367	18.83	24.946	14.732	22.49	41.151	22.813	36.267	30.153	22.619	17.201	42.428	32.897	31.74	28.529	22.701
c144025_g1_i1	2976	UniRef50_W4YA73	Cluster: Uncharacterized protein	43.75	0	68.1758	99.854	NP_001138770.1	223718050	NP_001138770.1	223718050	exocyst complex component 7 isoform 5	E1BT75	E1BT75_CHICK	Uncharacterized protein	EXOC7	Gallus gallus (Chicken)	centriolar satellite; exocyst; growth cone membrane		exocytosis	GO:0034451; GO:0000145; GO:0006887; GO:0032584		IPR016159;IPR004140;	8e-160	44.32	6.255	8.219	4.685	5.796	8.69	5.804	4.71	6.536	5.554	5.969	6.984	5.095	6.771	8.032	6.131	12.095	6.774	8.239	6.917	9.964	10.873	8.598	10.251	8.097
c144043_g1_i2	4006	UniRef50_T1J3L9	Cluster: Uncharacterized protein	77.17	0	43.0641	42.3717	NP_055040.2	21361399	NP_001287774.1	664805976	putative thiamine transporter SLC35F3 isoform 2	A7SRI7	A7SRI7_NEMVE	Predicted protein	v1g237453	Nematostella vectensis (Starlet sea anemone)					K03456;	IPR011989;IPR016024;IPR000357;IPR021133;	0	86.18	18.288	28.672	16.607	19.985	26.338	20.227	15.717	21.814	15.705	16.442	18.751	16.239	19.782	29.628	23.347	31.78	28.336	27.684	26.731	29.632	30.359	27.634	32.173	30.93
c144085_g2_i1	3953	UniRef50_A7RRE3	Cluster: Predicted protein	47.51	3e-100	29.8333	45.4829	NP_116205.3	50083293	NP_116205.3	50083293	centrosomal protein of 89 kDa	A7RRE3	A7RRE3_NEMVE	Predicted protein	v1g240145	Nematostella vectensis (Starlet sea anemone)					K16543;		4e-100	45.99	4.18	5.022	3.864	3.651	3.97	2.795	3.607	4.421	3.114	3.822	3.803	3.184	4.223	5.394	4.638	5.908	4.885	4.31	4.904	4.22	6.31	4.492	4.188	3.935
c144085_g3_i1	1104	UniRef50_N1Q1S9	Cluster: Uncharacterized protein (Fragment)	32.65	7.3	13.0009	22.9665																	?	?	4.777	4.827	3.186	3.914	4.345	2.409	3.066	3.956	2.783	4.001	4.993	2.579	5.189	5.692	4.341	5.985	6.468	4.957	5.113	5.066	6.279	4.973	5.036	5.41
c144115_g1_i1	847	UniRef50_Q5ENK4	Cluster: Putative uncharacterized protein (Fragment)	78.61	1e-84	59.3968	85.3535						Q5ENK4	Q5ENK4_HETTR	Putative uncharacterized protein (Fragment)		Heterocapsa triquetra (Dinoflagellate) (Glenodinium triquetrum)							5e-70	72.64	0.213	3.252	0.668	1.562	1.221	0.325	0.926	2.155	1.095	2.168	2.233	0.149	1.004	1.329	2.897	3.247	3.94	0.96	1.526	0.948	2.744	4.074	0.92	2.384
c144158_g1_i1	2109	UniRef50_UPI0002B440B1	Cluster: PREDICTED: 2,3-bisphosphoglycerate-independent phosphoglycerate mutase-like, partial	66.74	0	60.9324	99.0868						A7RZB7	A7RZB7_NEMVE	Predicted protein	v1g183697	Nematostella vectensis (Starlet sea anemone)	cytoplasm	manganese ion binding; phosphoglycerate mutase activity	glucose catabolic process; phosphoglycerate mutase activity	GO:0005737; GO:0006007; GO:0030145; GO:0004619	K15633;	IPR017849;IPR017850;IPR011258;IPR006124;IPR005995;	0	81.94	8.846	11.955	5.868	7.989	12.679	9.006	8.426	9.076	7.379	9.258	9.945	7.186	8.409	11.978	8.544	11.48	10.246	12.01	10.838	17.163	14.183	12.309	15.162	11.814
c144167_g1_i1	1735	UniRef50_T2MA58	Cluster: Glutamate [NMDA] receptor-associated protein 1 (Fragment)	59.59	5e-78	40.5896	81.8792			XP_005268787.1	530399952	PREDICTED: protein lifeguard 2 isoform X1	A7SFG5	A7SFG5_NEMVE	Predicted protein	v1g189239	Nematostella vectensis (Starlet sea anemone)	integral component of membrane			GO:0016021		IPR006214;	7e-107	86.64	46.526	59.039	36.06	49.502	71.391	39.905	39.419	46.663	42.143	43.231	54.242	35.557	38.873	54.824	43.104	80.93	64.12	65.34	55.952	74.361	62.65	64.261	66.104	59.941
c144170_g1_i1	484	?		?	?																			?	?	2.338	5.535	3.777	1.778	3.797	2.805	2.007	5.018	6.262	2.136	2.518	2.813	2.358	3.431	5.132	4.928	2.51	5.212	3.759	2.415	6.269	5.892	5.599	3.698
c144174_g1_i1	3284	UniRef50_A7S052	Cluster: Predicted protein	66.54	0	69.6915	99.872	XP_006712298.1	578803588	XP_006712298.1	578803588	PREDICTED: arf-GAP with GTPase, ANK repeat and PH domain-containing protein 1 isoform X7	A7S052	A7S052_NEMVE	Predicted protein	v1g184029	Nematostella vectensis (Starlet sea anemone)		ARF GTPase activator activity; GTP binding; zinc ion binding	ARF GTPase activator activity; regulation of ARF GTPase activity; small GTPase mediated signal transduction	GO:0008060; GO:0005525; GO:0032312; GO:0007264; GO:0008270	K12491;	IPR002110;IPR020683;IPR001164;IPR027417;IPR001849;IPR011993;IPR001806;	0	66.54	6.639	9.495	4.893	6.295	9.449	6.444	5.04	6.799	5.155	5.205	7.163	5.095	6.297	8.944	7.367	10.76	9.004	8.15	7.355	9.05	10.699	8.181	8.84	9.989
c144219_g3_i1	494	UniRef50_A0A074YKQ0	Cluster: Uncharacterized protein	39.02	1.2	24.2545	5.20156																	?	?	0.111	3.41	0	1.411	0.183	0.457	0.827	2.084	0	2.482	2.433	0.159	1.629	1.567	2.838	2.805	2.843	1.264	0.296	0.632	1.819	4.866	0.58	0.719
c144229_g2_i1	635	UniRef50_F0WSV1	Cluster: Splicing factor putative	100	5e-13	15.1703	1.94647						G1NEY3	G1NEY3_MELGA	Uncharacterized protein (Fragment)	TUBA3E	Meleagris gallopavo (Common turkey)	microtubule; nucleus	GTPase activity; GTP binding; structural constituent of cytoskeleton	GTPase activity; microtubule-based process; protein polymerization	GO:0005525; GO:0003924; GO:0005874; GO:0007017; GO:0005634; GO:0051258; GO:0005200		IPR002452;IPR008280;IPR000217;IPR018316;IPR023123;IPR017975;IPR003008;	3e-10	100	10.202	14.238	10.05	7.706	13.88	12.817	11.261	14.539	12.364	6.472	10.745	10.253	8.627	14.408	8.672	18.955	13.934	20.327	13.986	22.59	20.256	15.036	19.287	14.425
c144237_g1_i1	5189	UniRef50_Q9BX10	Cluster: GTP-binding protein 2	60.33	0	30.9136	89.8671	NP_061969.3	45593140	NP_061969.3	45593140	GTP-binding protein 2 isoform a	A7RIS7	A7RIS7_NEMVE	Predicted protein	v1g197733	Nematostella vectensis (Starlet sea anemone)		GTPase activity; GTP binding	GTPase activity	GO:0005525; GO:0003924		IPR000795;IPR027417;IPR009000;IPR009001;IPR004161;IPR004160;	0	77.18	18.329	21.012	12.392	13.371	19.263	15.196	9.949	15.521	11.132	14.148	14.675	11.431	12.964	15.488	14.24	19.08	18.612	15.889	15.531	16.858	19.095	16.961	17.912	16.685
c144246_g1_i2	1055	UniRef50_C7PSU7	Cluster: Uncharacterized protein	32.1	0.55	22.5536	8.59466																	?	?	0.121	1.892	0.449	0.95	0.596	0	0.904	2.024	1.026	1.435	2.444	0	1.117	1.12	1.948	1.95	2.564	0.97	0.525	0.429	3.186	3.518	0.384	1.476
c144253_g1_i2	3822	UniRef50_A7SAC4	Cluster: Predicted protein	51.2	0	86.7473	99.8419	XP_011533299.1	767977458	XP_011533299.1	767977458	PREDICTED: fibronectin type-III domain-containing protein 3A isoform X1	K1RFS6	K1RFS6_CRAGI	Fibronectin type-III domain-containing protein 3a	CGI_10015226	Crassostrea gigas (Pacific oyster) (Crassostrea angulata)						IPR003961;IPR013783;	7e-169	39.51	9.969	11.303	7.433	7.189	10.141	6.597	6.265	9.592	7.174	7.561	8.048	6.336	9.034	10.659	10.957	12.941	12.908	8.572	8.777	8.215	12.949	9.026	8.956	9.695
c144258_g1_i1	3515	UniRef50_P50991	Cluster: T-complex protein 1 subunit delta	73.01	0	45.2994	99.8145	NP_006421.2	38455427	NP_006421.2	38455427	T-complex protein 1 subunit delta isoform a	A7T288	A7T288_NEMVE	T-complex protein 1 subunit delta	v1g176357	Nematostella vectensis (Starlet sea anemone)	cytoplasm	ATP binding	protein folding	GO:0005524; GO:0005737; GO:0006457	K09496;	IPR012717;IPR017998;IPR002194;IPR002423;IPR027409;IPR027413;IPR027410;	0	89.79	10.344	16.856	8.55	11.366	18.11	10.927	9.066	13.224	9.318	11.823	11.904	8.13	10.918	14.894	13.577	19.608	19.448	18.466	15.827	19.284	21.058	16.48	22.868	17.754
c144289_g1_i1	4211	UniRef50_A7T5J4	Cluster: Predicted protein	64.18	0	47.5479	99.8536			NP_071904.4	148886661	exportin-4	G1KB01	G1KB01_ANOCA	Uncharacterized protein	XPO4	Anolis carolinensis (Green anole) (American chameleon)	cytoplasm; nucleus		positive regulation of protein export from nucleus	GO:0005737; GO:0005634; GO:0046827		IPR011989;IPR016024;IPR014877;	0	40.54	3.299	5.088	2.726	2.983	4.47	2.389	3.022	3.561	3.673	3.016	3.234	2.558	3.276	3.233	3.936	5.582	5.496	4.359	3.797	3.532	6.505	4.598	5.286	4.55
c144301_g1_i1	1653	UniRef50_F0ZMT5	Cluster: Putative uncharacterized protein	29.22	4e-14	36.1689	65.0641						G2Y055	G2Y055_BOTF4	Similar to zinc finger protein	BofuT4_P043960.1	Botryotinia fuckeliana (strain T4) (Noble rot fungus) (Botrytis cinerea)		nucleotidyltransferase activity	nucleotidyltransferase activity	GO:0016779		IPR002934;IPR002058;	3e-12	25.29	0.121	1.062	0.153	0.574	0.356	0.102	0.485	0.759	0.251	1.309	0.706	0.032	0.455	0.208	1.562	0.528	0.747	0.382	0.248	0.214	1.511	1.422	0.295	0.255
c144305_g1_i1	1625	UniRef50_A7RJ45	Cluster: Predicted protein	47.97	2e-52	44.7671	28.1087			XP_011535225.1	767980930	PREDICTED: mis18-binding protein 1 isoform X2	A7RJ45	A7RJ45_NEMVE	Predicted protein	v1g238672	Nematostella vectensis (Starlet sea anemone)		chromatin binding; DNA binding		GO:0003677; GO:0003682		IPR009057;IPR001005;	2e-47	44.75	2.136	2.879	1.927	2.23	2.788	2.043	1.654	2.58	1.471	2.43	3.339	1.613	2.358	3.213	3.184	4.294	3.292	2.625	2.891	3.453	3.957	3.893	2.759	3.254
c144326_g1_i1	852	?		?	?																			?	?	15.657	21.916	16.235	20.042	22.31	16.344	20.206	22.34	12.284	20.076	13.379	14.764	19.318	19.187	23.752	29.839	27.292	19.69	18.412	15.527	24.963	34.478	16.466	24.867
c144362_g1_i1	545	UniRef50_A0A090IR17	Cluster: Uncharacterized protein	33.33	3.7	32.7928	18.6747																	?	?	3.512	4.063	2.857	3.914	5.229	2.348	2.151	3.147	2.737	2.859	3.687	1.932	3.371	5.037	3.461	5.889	4.723	2.175	3.263	4.875	4.984	7.24	4.509	4.323
c144376_g2_i1	1735	UniRef50_UPI0002659C51	Cluster: PREDICTED: lysophospholipid acyltransferase 5-like	40.35	3e-108	76.1338	94.9367	NP_005759.4	42542394	NP_005759.4	42542394	lysophospholipid acyltransferase 5	A0A087U0R2	A0A087U0R2_9ARAC	Lysophospholipid acyltransferase 5 (Fragment)	X975_09493	Stegodyphus mimosarum		transferase activity, transferring acyl groups	transferase activity, transferring acyl groups	GO:0016746		IPR004299;	2e-92	39.52	11.406	19.065	8.955	11.338	19.359	13.579	11.471	14.256	9.729	8.996	11.567	11.007	12.462	23.074	17.612	18.157	17.37	18.564	17.754	26.359	17.769	14.052	19.752	18.502
c144431_g1_i1	1337	UniRef50_T2M2U1	Cluster: Mitochondrial import inner membrane translocase subunit Tim22	57.99	6e-34	37.2059	93.8547	NP_037469.2	56606061	NP_037469.2	56606061	mitochondrial import inner membrane translocase subunit Tim22	A7RM49	A7RM49_NEMVE	Predicted protein	v1g160394	Nematostella vectensis (Starlet sea anemone)	integral component of membrane			GO:0016021	K17790;	IPR003397;	2e-43	89.38	3.289	4.305	2.354	2.531	4.229	1.494	2.217	3.592	2.076	2	2.865	2.494	3.125	6.564	2.057	4.275	3.724	3.409	3.244	5.247	4.604	3.743	5.661	3.604
c144440_g1_i1	1476	UniRef50_A7SIV7	Cluster: Palmitoyltransferase	54.97	5e-101	74.4837	99.1803	XP_011510920.1	767926207	XP_011510920.1	767926207	PREDICTED: palmitoyltransferase ZDHHC23 isoform X2	A7SIV7	A7SIV7_NEMVE	Palmitoyltransferase (EC 2.3.1.225)	v1g245544	Nematostella vectensis (Starlet sea anemone)	integral component of membrane	protein-cysteine S-palmitoyltransferase activity; zinc ion binding	protein-cysteine S-palmitoyltransferase activity	GO:0016021; GO:0019706; GO:0008270		IPR001594;	6e-85	55.12	5.597	7.417	4.937	5.937	9.18	7.389	5.195	6.556	5.121	6.336	6.531	5.721	7.216	6.673	5.844	7.445	7.934	9.267	8.052	7.955	7.924	7.593	9.599	7.028
c144494_g1_i1	2442	?		?	?																			?	?	0.779	0.969	0.569	0.743	0.721	0.64	0.75	0.739	0.365	0.408	0.664	0.605	1.004	0.922	1.276	0.346	0.567	0.647	0.744	0.271	0.473	1.091	0.518	0.709
c144512_g2_i5	3433	UniRef50_B3S251	Cluster: Putative uncharacterized protein	50.18	3e-171	44.314	98.8806	NP_000938.2	41349495	NP_000938.2	41349495	DNA primase large subunit isoform a	A7RM38	A7RM38_NEMVE	Predicted protein	v1g179624	Nematostella vectensis (Starlet sea anemone)		DNA primase activity	DNA primase activity	GO:0003896	K02685;	IPR016558;IPR007238;	0	68.02	1.397	2.162	1.084	1.195	1.903	1.352	0.904	1.811	0.901	1.183	1.759	0.998	1.108	2.31	1.384	2.719	2.357	1.567	1.784	2.595	2.127	1.936	2.482	1.996
c144583_g1_i5	3599	UniRef50_Q7ZVZ7	Cluster: Alpha/beta hydrolase domain-containing protein 17C	75.43	9e-148	23.6677	97.619			NP_067037.1	151301175	alpha/beta hydrolase domain-containing protein 17C	A7RS48	A7RS48_NEMVE	Predicted protein	v1g181382	Nematostella vectensis (Starlet sea anemone)						IPR029058;IPR029059;	2e-146	90.28	6.224	8.312	5.058	6.398	8.094	5.235	5.912	6.951	4.517	4.765	6.437	4.84	7.102	8.557	6.447	9.588	7.907	8.454	7.871	8.745	8.664	8.898	8.537	7.558
c144615_g1_i1	3605	UniRef50_E5G602	Cluster: Bcl-3	52.61	1e-62	17.2395	54.4737			XP_011525502.1	768010423	PREDICTED: B-cell lymphoma 3 protein isoform X3	E5G602	E5G602_NEMVE	Bcl-3		Nematostella vectensis (Starlet sea anemone)						IPR002110;IPR020683;	1e-52	53.11	5.961	9.206	4.707	6.389	8.142	5.519	4.908	6.263	4.939	5.006	6.289	3.853	5.426	12.653	6.378	12.787	9.112	9.835	8.91	13.812	13.473	7.272	11.349	8.664
c144674_g1_i1	2813	UniRef50_B2MVM0	Cluster: Soluble guanylyl cyclase alpha subunit	45.26	4e-138	56.8182	66.9554	NP_000846.1	4504211	NP_000846.1	4504211	guanylate cyclase soluble subunit alpha-2 isoform 2	A7RN71	A7RN71_NEMVE	Predicted protein (Fragment)	v1g31394	Nematostella vectensis (Starlet sea anemone)		guanylate cyclase activity; nucleotide binding	guanylate cyclase activity; intracellular signal transduction	GO:0004383; GO:0035556; GO:0000166		IPR001054;IPR018297;IPR011645;IPR029787;	2e-144	71.9	4.15	6.336	4.094	4.855	6.498	4.36	3.684	5.16	4.254	2.901	4.962	3.089	5.208	6.991	6.091	6.859	6.09	6.289	5.953	7.335	6.413	5.668	5.456	5.855
c144728_g1_i3	2490	UniRef50_A7S5S8	Cluster: Predicted protein	68.32	0	92.8515	99.8609	NP_113619.2	325197106	NP_113619.2	325197106	conserved oligomeric Golgi complex subunit 3	A7S5S8	A7S5S8_NEMVE	Predicted protein	v1g243055	Nematostella vectensis (Starlet sea anemone)	cis-Golgi network; membrane		intracellular protein transport	GO:0005801; GO:0006886; GO:0016020		IPR007265;IPR016159;	0	67.73	8.795	11.545	6.842	7.198	10.804	8.538	5.338	8.934	6.661	8.242	7.848	5.848	7.405	9.271	6.457	13.613	11.199	12.343	9.244	11.747	13.556	10.298	13.171	9.695
c144811_g1_i1	637	UniRef50_D8LTU5	Cluster: Putative uncharacterized protein	29.29	6e-05	44.2901	61.6352																	?	?	0.152	2.246	0.843	1.731	1.144	0.63	1.147	2.408	1.004	3.288	1.412	0	1.241	0.932	1.622	3.228	2.519	1.401	0.506	1.557	2.518	5.454	1.598	2.478
c144838_g1_i1	3746	UniRef50_A7SA90	Cluster: Predicted protein	50	6e-90	27.4613	13.8243						A7SA90	A7SA90_NEMVE	Predicted protein	v1g243917	Nematostella vectensis (Starlet sea anemone)	integral component of membrane	G-protein coupled receptor activity	G-protein coupled receptor activity	GO:0004930; GO:0016021		IPR001466;IPR012338;IPR000276;IPR017452;	2e-85	50	0.081	0.102	0	0.207	0.163	0	0.199	0.121	0	0.189	0.179	0	0.246	0.208	0.554	0.355	0.621	0.402	0.114	0.609	0.606	0.107	0.652	0.549
c144867_g1_i1	3383	UniRef50_K9MYZ4	Cluster: Potassium channel (Fragment)	78.8	0	33.1977	65.0519						K9MYZ4	K9MYZ4_NEMVE	Potassium channel (Fragment)	Shak6	Nematostella vectensis (Starlet sea anemone)	voltage-gated potassium channel complex	voltage-gated potassium channel activity	protein homooligomerization; voltage-gated potassium channel activity	GO:0051260; GO:0005249; GO:0008076		IPR011333;IPR027359;IPR005821;IPR003091;IPR003968;IPR003972;IPR003131;IPR028325;	8e-151	76.9	5.86	10.371	5.616	6.634	8.574	7.552	6.132	6.89	4.904	6.933	5.984	6.336	8.011	10.342	8.83	9.367	9.112	9.463	7.756	8.655	10.102	9.518	10.171	9.78
c144888_g1_i2	440	UniRef50_K6VQA0	Cluster: Putative glycosyltransferase	24.49	1.8	64.0625	23.4867																	?	?	3.259	0.485	1.259	2.399	0.663	1.636	3.662	2.084	0	5.687	0.485	3.089	5.492	2.697	0.574	0.125	2.69	0	0.696	0	0	1.005	0	1.154
c144924_g1_i2	3509	UniRef50_Q9ULC3	Cluster: Ras-related protein Rab-23	64.76	3e-83	17.5448	85.654	NP_001265597.1	523425718	NP_001265597.1	523425718	ras-related protein Rab-23	W5NK56	W5NK56_LEPOC	Uncharacterized protein		Lepisosteus oculatus (Spotted gar)		GTP binding	protein transport; small GTPase mediated signal transduction	GO:0005525; GO:0015031; GO:0007264		IPR027417;IPR005225;IPR001806;IPR003579;	5e-70	64.79	4.301	8.601	5.222	4.413	6.335	3.659	3.518	5.534	3.912	3.582	4.014	3.11	4.811	10.114	7.723	8.963	6.549	6.397	5.619	8.993	8.756	7.443	7.447	5.694
c144934_g1_i1	3469	UniRef50_Q13620	Cluster: Cullin-4B	70.22	0	63.0848	80.3943	NP_001008895.1	57165424	NP_001008895.1	57165424	cullin-4A isoform 1	C3ZF52	C3ZF52_BRAFL	Putative uncharacterized protein	BRAFLDRAFT_277112	Branchiostoma floridae (Florida lancelet) (Amphioxus)	cullin-RING ubiquitin ligase complex		ubiquitin-dependent protein catabolic process	GO:0031461; GO:0006511	K10609;	IPR016157;IPR016158;IPR001373;IPR019559;IPR016159;IPR011991;	0	66.95	11.771	16.586	10.148	10.595	15.207	10.296	8.007	12.161	9.957	9.949	11.725	8.831	11.524	15.439	12.479	18.177	14.258	13.519	12.679	16.903	17.07	15.207	15.019	13.592
c145071_g1_i1	3136	UniRef50_A7S703	Cluster: Predicted protein	78.05	0	46.0646	94.7368						A7S703	A7S703_NEMVE	Predicted protein	v1g167234	Nematostella vectensis (Starlet sea anemone)	integral component of membrane	amino acid transmembrane transporter activity	amino acid transmembrane transporter activity	GO:0015171; GO:0016021		IPR002293;	0	78.05	37.872	114.239	39.99	47.009	64.499	29.761	31.665	62.204	34.353	26.674	53.368	24.709	37.547	85.593	63.643	93.015	88.605	63.988	54.016	82.384	96.698	79.938	88.749	72.076
c145074_g1_i3	4585	UniRef50_A7SGA1	Cluster: Predicted protein (Fragment)	65.22	9e-172	25.0107	99.7207						A7SGA1	A7SGA1_NEMVE	Predicted protein (Fragment)	v1g117138	Nematostella vectensis (Starlet sea anemone)		3',5'-cyclic-nucleotide phosphodiesterase activity; metal ion binding	3',5'-cyclic-nucleotide phosphodiesterase activity; signal transduction	GO:0004114; GO:0046872; GO:0007165	K13755;	IPR003607;IPR023088;IPR002073;IPR023174;IPR013706;	4e-142	65.22	0.455	0.373	0.296	0.254	0.279	0.213	0.298	0.374	0.228	0.503	0.242	0.329	0.578	0.436	0.346	0.327	0.324	0.304	0.391	0.575	0.586	0.267	0.5	0.435
c145086_g1_i1	1408	UniRef50_C3YDI5	Cluster: Putative uncharacterized protein (Fragment)	29.17	0.0006	18.7849	81.5789																	?	?	3.036	4.445	2.813	3.397	5.556	2.988	2.526	3.612	2.703	2.807	4.298	2.929	3.191	5.126	2.967	5.332	5.235	5.309	4.722	7.402	5.837	5.711	6.385	5.619
c145137_g1_i1	1757	UniRef50_UPI00021A4397	Cluster: PREDICTED: zinc transporter 7-like	47.17	7e-72	52.1544	55.8095	NP_598003.2	40255009	NP_598003.2	40255009	zinc transporter 7	V4A399	V4A399_LOTGI	Uncharacterized protein	LOTGIDRAFT_209561	Lottia gigantea (Giant owl limpet)	integral component of membrane	cation transmembrane transporter activity	cation transmembrane transporter activity	GO:0008324; GO:0016021		IPR002524;IPR027469;	8e-101	62.78	5.85	10.716	5.266	6.925	8.949	6.902	5.79	7.963	4.095	5.006	7.069	5.636	7.007	12.048	8.237	13.066	11.379	10.991	9.416	13.439	9.835	10.256	13.251	11.644
c145146_g2_i6	1104	UniRef50_A7RLD9	Cluster: Signal recognition particle subunit SRP72	66.96	2e-85	58.9492	32.7189			NP_001254651.1	391353390	signal recognition particle subunit SRP72 isoform 2	A7RLD9	A7RLD9_NEMVE	Signal recognition particle subunit SRP72	v1g85930	Nematostella vectensis (Starlet sea anemone)	signal recognition particle, endoplasmic reticulum targeting	7S RNA binding	SRP-dependent cotranslational protein targeting to membrane	GO:0008312; GO:0006614; GO:0005786	K03108;	IPR013699;IPR026270;IPR013026;IPR011990;IPR001440;IPR019734;	3e-70	66.96	6.143	7.007	4.477	4.695	8.19	5.834	5.162	7.791	3.775	7.1	8.28	4.362	3.807	6.168	7.832	11.653	9.508	9.365	9.845	5.179	6.639	11.122	10.769	8.39
c145162_g1_i1	2540	UniRef50_C5KEJ7	Cluster: Lipid A export ATP-binding/permease protein msbA, putative	53.82	0	70.1123	72.5603						C5KEJ7	C5KEJ7_PERM5	Lipid A export ATP-binding/permease protein msbA, putative	Pmar_PMAR009570	Perkinsus marinus (strain ATCC 50983 / TXsc)	integral component of membrane	ATPase activity, coupled to transmembrane movement of substances; ATP binding	ATPase activity, coupled to transmembrane movement of substances	GO:0005524; GO:0042626; GO:0016021		IPR003593;IPR011527;IPR003439;IPR017871;IPR030255;IPR027417;	6e-180	52.13	0.111	1.677	0.427	0.819	0.346	0.061	0.562	1.295	0.787	1.215	1.222	0.064	0.852	0.387	1.859	1.23	1.088	0.411	0.258	0.282	1.685	2.481	0.179	0.672
c145182_g1_i1	950	UniRef50_P62701	Cluster: 40S ribosomal protein S4, X isoform	66.41	1e-127	79.3996	96.9582			NP_000998.1	4506725	40S ribosomal protein S4, X isoform X isoform	C5LEI2	C5LEI2_PERM5	40S ribosomal protein S4	Pmar_PMAR026351	Perkinsus marinus (strain ATCC 50983 / TXsc)	ribosome	rRNA binding; structural constituent of ribosome	translation	GO:0019843; GO:0005840; GO:0003735; GO:0006412		IPR005824;IPR000876;IPR013845;IPR013843;IPR002942;	2e-109	70.82	0.142	3.289	0.504	1.863	1.211	0.183	1.037	2.368	1.437	2.65	1.77	0.064	0.937	1.15	2.413	3.084	2.753	1.038	0.897	0.733	3.135	4.641	0.955	1.372
c145191_g1_i1	3785	UniRef50_A7SD99	Cluster: Predicted protein	48.74	7e-80	21.4861	84.6154			NP_005363.1	4885489	proto-oncogene serine/threonine-protein kinase mos	A7T0A3	A7T0A3_NEMVE	Predicted protein	v1g220344	Nematostella vectensis (Starlet sea anemone)		ATP binding; protein serine/threonine kinase activity	protein serine/threonine kinase activity	GO:0005524; GO:0004674		IPR011009;IPR000719;IPR017441;IPR008271;	1e-85	62.45	3.36	5.675	3.186	3.557	5.479	4.503	2.57	4.219	3.182	2.691	3.719	2.579	3.21	6.197	4.242	5.822	5.649	5.202	5.781	5.021	5.447	4.588	5.349	5.108
c145209_g1_i1	2907	UniRef50_A7SWI2	Cluster: Predicted protein (Fragment)	71.68	0	66.1367	99.851	NP_060779.2	217035118	NP_060779.2	217035118	TBC1 domain family member 23 isoform 2	A7SWI2	A7SWI2_NEMVE	Predicted protein (Fragment)	v1g135301	Nematostella vectensis (Starlet sea anemone)		Rab GTPase activator activity	Rab GTPase activator activity	GO:0005097		IPR000195;IPR001763;	0	71.68	5.718	8.051	3.908	5.1	8.324	5.956	5.415	5.727	4.368	4.597	5.573	4.596	5.54	9.45	5.399	8.185	7.7	7.514	7.384	9.366	9.65	6.759	8.617	7.539
c145215_g1_i2	1728	UniRef50_A7S586	Cluster: Predicted protein (Fragment)	57.93	1e-161	67.2168	98.263	XP_011535534.1	767981684	XP_011535534.1	767981684	PREDICTED: histone-lysine N-methyltransferase setd3 isoform X1	A7S586	A7S586_NEMVE	Predicted protein (Fragment)	v1g105099	Nematostella vectensis (Starlet sea anemone)						IPR015353;IPR001214;	2e-127	57.93	5.597	6.141	4.05	4.592	7.238	6.088	4.621	5.686	4.939	5.886	6.184	4.32	5.483	9.817	7.298	8.858	6.918	7.357	7.241	9.625	8.736	7.507	8.947	7.822
c145237_g1_i1	2025	UniRef50_A7RGX5	Cluster: Predicted protein	45.97	7e-29	18.0185	42.5373						A7RGX5	A7RGX5_NEMVE	Predicted protein	v1g238169	Nematostella vectensis (Starlet sea anemone)	extracellular region	phospholipase inhibitor activity	phospholipase inhibitor activity	GO:0005576; GO:0004859		IPR018363;IPR016054;IPR004126;	9e-29	54.95	14.453	19.27	14.012	14.679	22.368	15.785	15.154	15.521	12.865	11.227	16.476	14.424	16.25	22.638	16.573	18.743	18.315	23.746	20.559	25.095	24.285	21.196	21.332	23.628
c145262_g2_i2	739	UniRef50_C3ZJI0	Cluster: Signal peptidase I	90.75	1e-111	68.883	96.0894	NP_150596.1	15150809	NP_150596.1	15150809	signal peptidase complex catalytic subunit SEC11C	A7S5L9	A7S5L9_NEMVE	Predicted protein	v1g166728	Nematostella vectensis (Starlet sea anemone)	integral component of membrane	serine-type peptidase activity	serine-type peptidase activity; signal peptide processing	GO:0016021; GO:0008236; GO:0006465	K13280;	IPR019758;IPR019756;IPR028360;IPR019759;IPR015927;IPR001733;	1e-90	97.7	5.03	12.337	5.879	7.349	10.766	8.142	4.599	7.831	3.695	7.655	8.765	6.262	6.203	9.39	7.95	13.527	4.543	9.982	6.812	12.288	6.29	7.817	14.519	11.852
c145279_g2_i1	436	?		?	?																			?	?	3.461	4.165	2.551	3.641	3.143	3.049	2.702	3.602	2.11	4.283	4.203	1.369	5.975	4.135	3.194	4.227	4.714	3.703	3.024	5.303	3.34	4.502	3.554	2.63
c145285_g1_i1	7686	UniRef50_T2MHJ0	Cluster: Non-specific serine/threonine protein kinase	77.99	0	13.3461	66.7315			NP_001121644.1	189491757	serine/threonine-protein kinase PAK 3 isoform c	A7SRJ1	A7SRJ1_NEMVE	Predicted protein	v1g192736	Nematostella vectensis (Starlet sea anemone)	clathrin adaptor complex; COPI vesicle coat		intracellular protein transport; retrograde vesicle-mediated transport, Golgi to ER	GO:0030126; GO:0030131; GO:0006886; GO:0006890		IPR022775;IPR008968;IPR027059;IPR011012;IPR028565;	0	81.4	10.121	13.353	7.127	10.256	14.169	9.554	8.757	10.897	8.725	9.415	10.018	8.067	10.881	12.831	9.928	16.659	15.688	13.166	11.324	11.656	16.587	15.72	14.734	14.879
c145285_g1_i2	10595	UniRef50_T2MHJ0	Cluster: Non-specific serine/threonine protein kinase	77.99	0	9.68251	66.7315			NP_001646.2	11863154	coatomer subunit delta isoform 1	A7SRJ1	A7SRJ1_NEMVE	Predicted protein	v1g192736	Nematostella vectensis (Starlet sea anemone)	clathrin adaptor complex; COPI vesicle coat		intracellular protein transport; retrograde vesicle-mediated transport, Golgi to ER	GO:0030126; GO:0030131; GO:0006886; GO:0006890		IPR022775;IPR008968;IPR027059;IPR011012;IPR028565;	0	81.4	0.82	1.565	0.898	0.884	1.086	0.762	0.75	0.85	0.582	0.293	0.99	0.531	1.042	1.23	0.742	1.182	1.502	0.852	0.84	0.937	0.915	1.091	0.902	1.116
c145285_g1_i4	2128	UniRef50_A7T498	Cluster: Predicted protein	62.34	2e-93	32.9482	52.4934						A7SRJ1	A7SRJ1_NEMVE	Predicted protein	v1g192736	Nematostella vectensis (Starlet sea anemone)	clathrin adaptor complex; COPI vesicle coat		intracellular protein transport; retrograde vesicle-mediated transport, Golgi to ER	GO:0030126; GO:0030131; GO:0006886; GO:0006890		IPR022775;IPR008968;IPR027059;IPR011012;IPR028565;	1e-100	79.85	6.315	7.501	3.853	5.382	7.411	3.984	4.324	6.566	3.616	4.964	5.71	3.248	5.161	8.666	6.813	11.183	10.309	8.082	6.621	10.505	8.643	9.304	5.67	7.785
c145334_g2_i1	1814	UniRef50_A7SJ21	Cluster: Predicted protein	71.86	3e-129	53.6043	99.7006	NP_115516.1	14149805	NP_115516.1	14149805	enkurin domain-containing protein 1	A7SJ21	A7SJ21_NEMVE	Predicted protein	v1g245582	Nematostella vectensis (Starlet sea anemone)						IPR027710;IPR027012;	2e-110	72.16	4.291	5.218	3.131	3.19	6.065	4.188	2.824	3.744	2.772	3.414	3.434	3.078	3.324	5.136	4.905	4.304	5.595	4.643	5.056	5.676	4.625	5.112	5.893	5.108
c145352_g1_i1	2233	UniRef50_A7SIS5	Cluster: S-adenosylmethionine decarboxylase proenzyme	68.84	9e-165	42.6244	94.8718	NP_001625.2	74275346	NP_001625.2	74275346	S-adenosylmethionine decarboxylase proenzyme isoform 1	A7SIS5	A7SIS5_NEMVE	S-adenosylmethionine decarboxylase proenzyme (EC 4.1.1.50)	v1g237291	Nematostella vectensis (Starlet sea anemone)		adenosylmethionine decarboxylase activity	adenosylmethionine decarboxylase activity; S-adenosylmethioninamine biosynthetic process; spermidine biosynthetic process; spermine biosynthetic process	GO:0006557; GO:0004014; GO:0008295; GO:0006597	K01611;	IPR001985;IPR018167;IPR016067;IPR018166;	2e-133	69.14	8.137	12.496	6.59	9.485	11.881	7.613	8.206	9.076	8.6	7.718	10.029	6.857	9.735	14.001	9.711	13.671	12.855	14.851	12.994	20.108	13.443	11.849	15.109	12.788
c145373_g1_i3	1160	UniRef50_A7RJX0	Cluster: Predicted protein	42.26	2e-31	40.5932	69.7872	XP_011542716.1	767950596	XP_011542716.1	767950596	PREDICTED: phosphatidylethanolamine-binding protein 4 isoform X1	A7RJX0	A7RJX0_NEMVE	Predicted protein	v1g238827	Nematostella vectensis (Starlet sea anemone)						IPR027417;IPR008914;	3e-26	42.33	6.943	7.063	3.569	5.448	10.045	6.129	6.529	7.012	3.912	5.749	6.89	5.371	5.672	8.379	4.747	5.476	6.423	10.423	9.311	12.164	6.29	5.197	9.778	7.321
c145378_g1_i1	2196	UniRef50_E1ZRH9	Cluster: Putative uncharacterized protein	44.54	5e-141	75.5934	88.0249						E1ZRH9	E1ZRH9_CHLVA	Putative uncharacterized protein	CHLNCDRAFT_140061	Chlorella variabilis (Green alga)	membrane	ATPase activity; ATP binding	ATPase activity	GO:0005524; GO:0016887; GO:0016020		IPR003593;IPR013525;IPR003439;IPR017871;IPR027417;	8e-119	44.54	0.04	1.78	0	0.96	0.721	0	0.618	1.244	0.787	1.121	1.064	0.053	0.795	0.436	2.096	1.086	1.529	0.519	0.372	0.339	1.542	2.877	0.143	0.416
c14537_g1_i1	2360	UniRef50_A7SNT5	Cluster: Predicted protein	71.33	0	54.3333	90.2287	NP_001018063.1	64762445	NP_001018063.1	64762445	6-phosphofructo-2-kinase/fructose-2,6-bisphosphatase 2 isoform b	A7SNT5	A7SNT5_NEMVE	Predicted protein	v1g172607	Nematostella vectensis (Starlet sea anemone)		6-phosphofructo-2-kinase activity; ATP binding; fructose-2,6-bisphosphate 2-phosphatase activity	6-phosphofructo-2-kinase activity; fructose-2,6-bisphosphate 2-phosphatase activity; fructose 2,6-bisphosphate metabolic process; fructose metabolic process	GO:0003873; GO:0005524; GO:0006003; GO:0006000; GO:0004331		IPR003094;IPR013079;IPR016260;IPR013078;IPR029033;IPR027417;	2e-173	71.66	4.403	19.596	6.546	10.736	18.398	9.066	8.437	14.286	10.299	7.132	13.052	5.636	8.04	20.972	16.89	20.328	18.306	16.477	14.129	24.452	23.596	19.645	24.279	19.343
c145403_g1_i1	2296	UniRef50_H3A084	Cluster: Uncharacterized protein	71.12	2e-103	28.3512	52.8604	NP_060478.3	157388917	NP_060478.3	157388917	fez family zinc finger protein 2	Q28G88	FEZF2_XENTR	Fez family zinc finger protein 2	fezf2 TGas068o03.1	Xenopus tropicalis (Western clawed frog) (Silurana tropicalis)	nucleus	DNA binding; metal ion binding	cell differentiation; nervous system development; regulation of transcription, DNA-templated; transcription, DNA-templated	GO:0003677; GO:0030154; GO:0046872; GO:0007399; GO:0005634; GO:0006355; GO:0006351		IPR007087;IPR015880;IPR013087;	5e-95	77.45	3.31	6.746	5.112	4.112	7.45	4.604	4.368	4.492	3.228	2.388	4.909	3.725	4.451	6.346	5.854	6.984	7.754	7.132	6.983	6.003	6.783	6.256	6.054	7.435
c145406_g1_i1	277	UniRef50_Q8L7K0	Cluster: 60S ribosomal protein L18a-1	52.56	1e-17	81.5603	43.2584						F8QQJ6	F8QQJ6_AMPCA	60S ribosomal protein L18a	RP-L18A	Amphidinium carterae (Dinoflagellate)	ribosome	structural constituent of ribosome	translation	GO:0005840; GO:0003735; GO:0006412		IPR028877;IPR021138;IPR023573;	2e-25	68.35	1.032	7.305	0.525	3.35	3.355	0	1.665	2.084	2.6	5.55	2.423	0	1.496	1.2	7.357	8.493	8.06	3.047	4.417	0.722	6.423	9.614	2.375	4.37
c145406_g2_i1	692	UniRef50_Q8L7K0	Cluster: 60S ribosomal protein L18a-1	55.17	9e-66	73.5795	97.191						F8QQI9	F8QQI9_KARVE	60S ribosomal protein L18a	RP-L18A	Karlodinium veneficum (Dinoflagellate) (Karlodinium micrum)	ribosome	structural constituent of ribosome	translation	GO:0005840; GO:0003735; GO:0006412		IPR028877;IPR021138;IPR023573;	2e-76	73.94	0	3.513	0.536	1.139	1.471	0.142	1.544	2.246	1.688	2.178	2.16	0.297	1.61	1.011	1.908	3.478	2.483	2.312	0.506	1.377	4.512	5.39	1.884	2.308
c145433_g1_i1	2631	UniRef50_A7SM89	Cluster: Predicted protein (Fragment)	82.06	5e-130	24.972	99.5516	NP_009133.2	21493033	NP_009133.2	21493033	A-kinase anchor protein 10, mitochondrial precursor	A7SM89	A7SM89_NEMVE	Predicted protein (Fragment)	v1g123505	Nematostella vectensis (Starlet sea anemone)			termination of G-protein coupled receptor signaling pathway	GO:0038032	K16526;	IPR016137;	5e-105	82.06	7.216	9.756	6.327	6.229	10.314	6.332	6.419	7.517	5.885	6.64	6.552	5.498	8.352	10.055	7.782	11.452	9.742	8.797	8.548	10.268	10.339	10.106	9.787	10.509
c145445_g1_i1	2099	UniRef50_T2MAE3	Cluster: Adiponectin receptor protein 2 (Fragment)	47.52	3e-88	48.1724	62.7341	XP_011519326.1	767971486	XP_011519326.1	767971486	PREDICTED: adiponectin receptor protein 2 isoform X1	A7SJS3	A7SJS3_NEMVE	Predicted protein	v1g171367 v1g230357	Nematostella vectensis (Starlet sea anemone)	integral component of membrane			GO:0016021	K07297;	IPR004254;	2e-127	81.58	10.657	29.007	10.684	13.437	18.677	12.095	11.338	17.504	10.881	8.891	13.937	8.417	12.85	25.93	19.065	27.149	24.108	21.493	20.397	29.586	32.25	19.517	29.146	21.491
c145457_g1_i1	365	?		?	?																			?	?	1.144	16.772	4.357	8.421	6.469	1.138	3.243	14.175	12.044	15.457	10.124	0.541	10.123	12.672	21.201	20.482	17.703	4.634	3.167	6.759	17.245	35.579	3.581	11.606
c145470_g1_i1	709	UniRef50_Q1LF75	Cluster: Fatty acid desaturase	32.61	6.2	19.0014	13.1195																	?	?	3.563	4.342	2.441	3.256	5.527	2.053	2.173	3.602	2.418	2.932	3.403	3.057	3.002	4.839	3.412	5.428	5.388	6.025	3.835	8.373	4.882	4.737	6.492	6.139
c145481_g1_i1	1761	UniRef50_U3KG98	Cluster: Uncharacterized protein	62.47	7e-168	66.1083	92.3077	XP_006724813.1	578838659	XP_006724813.1	578838659	PREDICTED: septin-6 isoform X1	A7SE59	A7SE59_NEMVE	Predicted protein	v1g169560	Nematostella vectensis (Starlet sea anemone)	septin complex	GTP binding	cell cycle	GO:0005525; GO:0007049; GO:0031105	K16939;	IPR030379;IPR027417;IPR016491;	7e-168	82.79	20.717	32.511	17.472	19.035	28.635	19.058	16.39	23.261	15.934	18.159	20.616	15.995	21.401	36.47	26.056	31.338	31.979	27.899	28.763	29.88	30.41	27.505	25.476	30.874
c145531_g1_i1	1640	?		?	?																			?	?	0.162	0.96	0.307	0.47	0.682	0.244	0.154	0.87	0	0.503	0.337	0.17	0.237	0.892	0	0.932	0.567	0.617	0.105	1.614	1.593	1.101	0.607	0.832
c145566_g1_i1	386	UniRef50_UPI0002B4C26E	Cluster: PREDICTED: ATP-binding cassette sub-family G member 4	37.21	6.2	31.8066	8.48485																	?	?	1.022	10.501	4.718	2.136	3.605	0.346	1.665	7.568	5.646	7.132	5.794	0.244	3.447	5.236	7.555	13.68	9.814	5.329	5.486	7.03	10.524	16.426	9.679	7.936
c145575_g1_i1	956	UniRef50_A7RZ46	Cluster: Predicted protein	43	3e-44	63.1687	99.0385						A7RZ46	A7RZ46_NEMVE	Predicted protein	v1g164399	Nematostella vectensis (Starlet sea anemone)		methyltransferase activity	methyltransferase activity	GO:0008168	K00541;	IPR000940;IPR029063;	1e-37	43	9.423	14.275	7.006	8.177	14.688	7.776	7.169	8.195	7.573	7.477	10.44	6.4	8.901	19.197	9.661	13.507	10.003	15.106	14.119	25.253	13.936	8.791	17.582	13.167
c145596_g1_i1	1681	?		?	?																			?	?	1.599	3.289	1.741	2.748	5.441	3.212	2.074	3.369	1.779	0.974	4.298	1.826	1.269	3.163	1.928	5.159	2.528	3.977	2.414	4.096	2.908	2.278	2.822	2.63
c145604_g1_i1	4909	UniRef50_T2MGZ0	Cluster: Adenomatous polyposis coli protein	57.06	3e-138	29.1324	28.3856	NP_000029.2	53759122	NP_000029.2	53759122	adenomatous polyposis coli protein isoform b	T2MGZ0	T2MGZ0_HYDVU	Adenomatous polyposis coli protein	APC	Hydra vulgaris (Hydra) (Hydra attenuata)			negative regulation of Wnt signaling pathway	GO:0030178	K02085;	IPR026818;IPR011989;IPR016024;IPR000225;	6e-129	57.06	13.319	14.49	10.334	9.842	12.861	9.432	8.879	12.809	8.497	10.473	11.177	8.268	12.055	14.695	12.321	16.149	13.232	10.178	10.647	13.608	15.827	13.614	12.769	13.015
c145639_g1_i1	1474	UniRef50_P70040	Cluster: Flap endonuclease 1-A	69.47	2e-165	71.3809	93.1937	NP_004102.1	4758356	NP_004102.1	4758356	flap endonuclease 1	A7RRJ0	FEN1_NEMVE	Flap endonuclease 1 (FEN-1) (EC 3.1.-.-) (Flap structure-specific endonuclease 1)	FEN1 v1g201054	Nematostella vectensis (Starlet sea anemone)	mitochondrion; nucleolus; nucleoplasm	5'-3' exonuclease activity; 5'-flap endonuclease activity; DNA binding; magnesium ion binding	5'-3' exonuclease activity; 5'-flap endonuclease activity; base-excision repair; DNA replication, removal of RNA primer	GO:0008409; GO:0017108; GO:0003677; GO:0043137; GO:0006284; GO:0000287; GO:0005739; GO:0005730; GO:0005654	K04799;	IPR020045;IPR023426;IPR008918;IPR029060;IPR006086;IPR019974;IPR006085;	6e-157	84.92	2.945	5.06	3.744	3.877	5.364	3.618	3.695	3.865	2.281	3.33	4.277	2.898	3.352	6.009	5.162	6.427	5.811	4.918	5.161	6.251	6.516	5.668	6.724	7.851
c145658_g1_i1	3682	UniRef50_Q18031	Cluster: Protein NNT-1	48.72	0	80.7425	95.7733			XP_011512303.1	767934332	PREDICTED: NAD(P) transhydrogenase, mitochondrial isoform X1	C3YQ60	C3YQ60_BRAFL	Putative uncharacterized protein	BRAFLDRAFT_115609	Branchiostoma floridae (Florida lancelet) (Amphioxus)	integral component of membrane	NAD(P)+ transhydrogenase (AB-specific) activity; NADP binding	NAD(P)+ transhydrogenase (AB-specific) activity; proton transport	GO:0008750; GO:0050661; GO:0016021; GO:0015992	K00323;	IPR007886;IPR007698;IPR029035;IPR012136;IPR026255;IPR024605;	0	49.34	0.03	0.578	0.077	0.358	0.096	0.061	0.176	0.637	0.262	0.44	0.411	0.011	0.483	0.436	0.761	0.336	0.495	0.157	0.067	0.09	0.781	0.77	0.125	0.132
c145748_g1_i2	2251	UniRef50_UPI000265208A	Cluster: PREDICTED: uncharacterized protein LOC100893711	59.38	6e-19	8.34426	25.2	NP_002929.1	4506561	NP_002929.1	4506561	E3 ubiquitin-protein ligase RNF4 isoform 1	F6WAE5	F6WAE5_CIOIN	Uncharacterized protein	LOC100182651	Ciona intestinalis (Transparent sea squirt) (Ascidia intestinalis)		zinc ion binding		GO:0008270		IPR001841;IPR013083;IPR017907;	3e-18	29.82	5.222	6.588	4.587	3.999	6.7	5.255	5.107	5.727	2.931	4.838	5.678	4.447	4.782	6.763	4.905	6.715	6.414	6.093	6.497	7.064	5.909	5.229	6.447	6.602
c145774_g1_i3	1179	UniRef50_K7FEH4	Cluster: Uncharacterized protein	69.46	3e-148	74.4787	92.236	NP_000182.2	62198232	NP_000182.2	62198232	hydroxymethylglutaryl-CoA lyase, mitochondrial isoform 1 precursor	A7RQ44	A7RQ44_NEMVE	Predicted protein (Fragment)	v1g89324	Nematostella vectensis (Starlet sea anemone)		catalytic activity	catalytic activity	GO:0003824	K01640;	IPR013785;IPR027167;IPR000891;	8e-122	74.4	4.311	8.06	3.788	6.464	6.488	4.726	5.768	6.789	1.654	6.985	7.195	3.471	4.981	8.399	2.482	9.473	8.015	7.416	6.249	10.167	9.681	10.117	9.412	9.203
c145794_g1_i2	1223	UniRef50_C3Y522	Cluster: Putative uncharacterized protein	37.59	2e-23	57.5563	21.0656						A7RPD7	A7RPD7_NEMVE	Predicted protein	v1g161221	Nematostella vectensis (Starlet sea anemone)		ATP binding; DNA binding		GO:0005524; GO:0003677		IPR014001;IPR001650;IPR027417;IPR000330;	7e-36	38.2	0.82	2.208	0.536	1.44	1.846	1.789	0.849	2.074	1.118	1.644	2.054	0.701	1.042	1.924	1.206	2.258	2.528	1.313	1.288	2.144	3.248	1.636	3.286	2.469
c145794_g2_i3	2061	UniRef50_F6WF33	Cluster: Uncharacterized protein (Fragment)	56.41	0	84.9714	71.0654			NP_001276000.1	574275537	lymphoid-specific helicase isoform 6	A7RPD7	A7RPD7_NEMVE	Predicted protein	v1g161221	Nematostella vectensis (Starlet sea anemone)		ATP binding; DNA binding		GO:0005524; GO:0003677		IPR014001;IPR001650;IPR027417;IPR000330;	0	69.98	0.476	3.569	0.985	1.251	3.605	1.138	1.787	2.529	1.791	2.252	2.897	0.902	1.127	3.084	2.897	4.179	3.139	2.439	1.889	3.769	3.484	2.47	3.866	4.171
c145811_g1_i1	1074	UniRef50_F2JUG4	Cluster: Uncharacterized protein	43.1	4.7	15.0183	22.179																	?	?	4.494	6.439	3.416	6.765	8.468	5.387	3.761	5.696	3.604	4.283	6.026	3.343	4.612	6.822	6.062	4.621	4.237	9.169	8.491	10.404	9.732	6.513	10.001	6.943
c145821_g1_i1	438	?		?	?																			?	?	38.601	44.046	38.195	32.904	49.686	43.167	35.945	46.653	40.558	33.491	42.486	37.51	33.039	37.958	37.132	53.05	51.454	66.388	64.414	64.883	54.099	82.516	48.21	50.122
c145853_g1_i1	565	?		?	?																			?	?	5.364	3.858	2.715	3.199	3.451	4.269	5.228	4.553	1.893	5.927	0.495	4.32	7.329	4.482	7.327	7.503	8.294	1.861	3.816	0	2.24	4.941	0	3.907
c145864_g1_i2	2264	UniRef50_Q3T0Q3	Cluster: DNA-directed RNA polymerase II subunit RPB3	75.91	6e-158	35.6646	99.2727	NP_116558.1	14702171	NP_116558.1	14702171	DNA-directed RNA polymerase II subunit RPB3	A7SI64	A7SI64_NEMVE	Predicted protein	v1g190101	Nematostella vectensis (Starlet sea anemone)		DNA binding; DNA-directed RNA polymerase activity	DNA-directed RNA polymerase activity; transcription, DNA-templated	GO:0003677; GO:0003899; GO:0006351	K03011;	IPR001514;IPR011262;IPR011263;IPR009025;	2e-139	85.77	5.84	7.007	4.313	5.09	6.834	5.082	4.61	5.241	4.22	5.194	4.814	4.734	5.388	9.39	6.121	8.358	7.115	6.622	7.918	9.67	6.413	6.652	7.849	7.331
c145873_g1_i2	2338	UniRef50_A7SKW7	Cluster: Predicted protein	50.41	1e-106	45.5196	96.7914			NP_008850.1	5902072	serpin B3	A7SKW7	A7SKW7_NEMVE	Predicted protein	v1g122048	Nematostella vectensis (Starlet sea anemone)	extracellular space			GO:0005615	K13963;	IPR023795;IPR023796;IPR000215;	2e-91	49.59	3.775	7.687	3.492	5.664	9.487	4.188	3.794	6.597	6.467	4.074	10.419	2.866	4.451	7.595	5.043	8.128	5.217	13.715	9.693	16.892	11.264	9.528	14.948	8.494
c145904_g1_i1	1903	UniRef50_K9MY34	Cluster: Potassium channel (Fragment)	41.41	8e-109	70.801	99.5781						K9MY34	K9MY34_NEMVE	Potassium channel (Fragment)	ShakR2	Nematostella vectensis (Starlet sea anemone)	voltage-gated potassium channel complex	voltage-gated potassium channel activity	protein homooligomerization; voltage-gated potassium channel activity	GO:0051260; GO:0005249; GO:0008076		IPR011333;IPR027359;IPR005821;IPR003091;IPR003968;IPR003131;IPR028325;	7e-89	41.61	1.397	1.966	1.062	1.411	1.932	0.966	1.39	1.325	0.969	1.152	1.707	0.732	1.619	2.092	1.038	1.797	1.61	2.106	1.774	2.81	1.799	2.182	1.92	1.494
c145913_g1_i1	3122	UniRef50_A7SPN8	Cluster: Predicted protein (Fragment)	53.75	2e-87	22.6457	97.9508						A7SPN8	A7SPN8_NEMVE	Predicted protein (Fragment)	v1g126254	Nematostella vectensis (Starlet sea anemone)					K17776;	IPR010987;	1e-73	53.97	2.105	6.047	2.376	2.945	4.268	2.785	3.364	3.602	3.353	1.948	4.288	2.346	3.106	7.377	3.362	6.235	5.847	4.496	5.056	5.461	6.855	6.994	5.099	5.893
c145913_g1_i2	3007	UniRef50_A7SPN8	Cluster: Predicted protein (Fragment)	53.75	1e-87	23.5121	97.9508	NP_006545.1	5729937	NP_006545.1	5729937	metaxin-2	A7SPN8	A7SPN8_NEMVE	Predicted protein (Fragment)	v1g126254	Nematostella vectensis (Starlet sea anemone)					K17776;	IPR010987;	1e-73	53.97	6.973	14.676	6.546	8.384	14.092	7.389	8.349	9.693	5.999	7.54	8.838	7.048	8.239	17.045	10.788	14.353	11.865	16.213	12.726	20.943	15.95	10.159	16.555	13.545
c145927_g1_i1	1986	UniRef50_A7RX62	Cluster: Predicted protein	52.1	2e-69	33.6634	34.5481	XP_005248499.1	530379170	XP_005248499.1	530379170	PREDICTED: splicing regulatory glutamine/lysine-rich protein 1 isoform X5	A7RX62	A7RX62_NEMVE	Predicted protein	v1g203470	Nematostella vectensis (Starlet sea anemone)		nucleic acid binding; nucleotide binding		GO:0003676; GO:0000166	K13165;	IPR012677;IPR000504;	7e-63	52.1	10.9	16.288	9.842	9.71	15.159	8.701	8.945	12.748	10.174	10.619	13	7.345	11.761	19.613	13.27	21.203	15.607	17.153	13.547	18.923	20.678	17.709	18.466	16.402
c145928_g1_i1	1374	UniRef50_C0IX24	Cluster: Carbonic anhydrase	38.25	8e-42	54.6886	88.2911						E3TET4	E3TET4_ICTPU	Carbonic anhydrase (EC 4.2.1.1)	CAHZ	Ictalurus punctatus (Channel catfish) (Silurus punctatus)		carbonate dehydratase activity; zinc ion binding	carbonate dehydratase activity; one-carbon metabolic process	GO:0004089; GO:0006730; GO:0008270		IPR001148;IPR023561;IPR018338;	6e-31	38.4	6.407	9.001	4.981	5.363	8.449	4.218	4.224	5.524	2.931	2.712	5.499	3.779	4.668	10.174	7.713	13.066	12.432	5.936	10.322	6.579	7.543	7.432	6.465	10.414
c145942_g1_i1	3590	UniRef50_A7SQL9	Cluster: Predicted protein	50.62	3e-168	44.1096	42.1935	XP_011540295.1	767905670	XP_011540295.1	767905670	PREDICTED: SCL-interrupting locus protein isoform X1	A7SQL9	A7SQL9_NEMVE	Predicted protein	v1g246782	Nematostella vectensis (Starlet sea anemone)					K16724;	IPR026123;	5e-145	51.08	0.789	1.1	0.887	0.64	1.336	0.976	0.629	1.295	0.513	0.817	0.864	0.732	0.833	0.992	1.177	1.662	1.223	1.401	1.173	1.016	1.367	1.294	1.527	1.476
c145943_g1_i1	677	UniRef50_C8RQJ1	Cluster: Uncharacterized protein	28.21	5.1	33.8171	40.3141																	?	?	4.676	3.122	2.551	2.004	3.162	2.165	3.353	3.076	2.429	4.346	2.739	3.046	3.826	3.332	3.283	3.689	2.573	2.919	2.423	3.047	3.803	3.294	2.214	2.232
c145981_g1_i1	1896	UniRef50_A0A061HXS2	Cluster: 3-phosphoinositide-dependent protein kinase 1-like protein	60.36	0	75.2593	64.7287	XP_005255413.1	530408207	XP_005255413.1	530408207	PREDICTED: 3-phosphoinositide-dependent protein kinase 1 isoform X3	A0A061HXS2	A0A061HXS2_CRIGR	3-phosphoinositide-dependent protein kinase 1-like protein (EC 2.7.11.1)	H671_7g18417	Cricetulus griseus (Chinese hamster) (Cricetulus barabensis griseus)		ATP binding; protein serine/threonine kinase activity	protein homooligomerization; protein serine/threonine kinase activity	GO:0005524; GO:0051260; GO:0004674		IPR000210;IPR011333;IPR011009;IPR011993;IPR000719;IPR017441;IPR002290;IPR008271;IPR003131;	2e-157	60.56	6.842	12.859	5.583	8.393	11.871	6.597	6.926	8.327	6.353	6.765	9.386	6.485	7.945	12.097	9.473	13.94	12.864	11.892	11.744	13.292	12.775	11.272	13.716	12.524
c145984_g1_i1	1444	UniRef50_Q0TZM6	Cluster: Putative uncharacterized protein	27.17	3.7	17.6991	33.5821																	?	?	1.245	2.963	1.368	1.534	2.49	2.165	1.401	3.025	2.338	2.199	3.455	1.847	1.515	2.509	2.235	2.142	3.004	2.616	2.566	4.784	2.908	2.16	3.536	2.639
c146002_g1_i1	2448	UniRef50_T2M7C8	Cluster: Solute carrier family 25 member 36	50	3e-87	34.552	90	NP_001098117.1	157388989	NP_001098117.1	157388989	solute carrier family 25 member 36 isoform a	A7RFV8	A7RFV8_NEMVE	Predicted protein	v1g196580	Nematostella vectensis (Starlet sea anemone)	integral component of membrane		transmembrane transport	GO:0016021; GO:0055085	K15116;	IPR002067;IPR018108;IPR023395;	1e-109	70.38	9.22	28.159	11.878	16.702	29.298	21.02	15.673	21.642	14.873	12.735	20.532	12.864	16.165	28.726	22.645	26.929	25.574	32.288	27.037	39.855	34.11	26.19	34.128	28.206
c146005_g1_i1	584	?		?	?																			?	?	26.031	42.024	25.047	33.469	40.535	26.701	26.437	33.5	34.741	34.088	36.523	30.706	38.494	35.231	40.088	53.809	43.646	49.108	38.752	45.948	53.842	59.342	47.531	47.692
c146053_g1_i1	4455	UniRef50_A7RXG5	Cluster: Predicted protein	59.68	4e-166	29.3157	57.8947			NP_055751.1	7662358	bis(5'-adenosyl)-triphosphatase ENPP4 precursor	A7RXG5	A7RXG5_NEMVE	Predicted protein	v1g241357	Nematostella vectensis (Starlet sea anemone)						IPR013783;IPR003599;	3e-146	59.68	1.822	3.019	1.27	2.174	2.499	1.789	1.5	1.72	1.186	1.623	1.622	1.348	2.017	3.104	2.136	2.661	2.699	2.763	2.261	3.092	2.292	2.502	3.116	2.611
c146056_g1_i1	1087	UniRef50_A7RPV6	Cluster: Predicted protein (Fragment)	57.27	2e-82	59.5841	93.6364	NP_001073941.1	122937337	NP_001073941.1	122937337	fat storage-inducing transmembrane protein 2	A7RPV6	A7RPV6_NEMVE	Predicted protein (Fragment)	v1g89585	Nematostella vectensis (Starlet sea anemone)						IPR019388;	1e-71	57.27	1.741	3.317	1.467	1.75	2.634	1.982	1.654	2.438	1.62	1.896	2.581	1.677	2.614	2.33	3.194	3.737	3.751	2.841	3.167	5.303	3.628	3.176	3.241	2.677
c146111_g1_i1	1198	UniRef50_A0A061RJW8	Cluster: Putative glutathione S-transferase	52.68	1e-126	82.1839	97.0674						A8IVD4	A8IVD4_CHLRE	Predicted protein	CHLREDRAFT_102428	Chlamydomonas reinhardtii (Chlamydomonas smithii)					K07393;	IPR010987;IPR004045;IPR016639;IPR012336;	3e-110	52.91	0.142	2.702	0.438	1.214	0.625	0.071	0.96	2.287	0.81	1.885	1.401	0.149	1.117	0.912	2.403	2.162	2.78	0.95	0.458	0.677	2.086	4.149	0.902	1.04
c146153_g1_i1	1212	UniRef50_F6Y7W5	Cluster: Uncharacterized protein	50.25	2e-47	45.9043	86.2222	NP_919267.2	145580604	NP_919267.2	145580604	transmembrane protein 65	A7RM83	A7RM83_NEMVE	Predicted protein (Fragment)	v1g86363	Nematostella vectensis (Starlet sea anemone)						IPR019537;	2e-44	76.72	4.737	6.588	2.638	3.961	5.402	4.117	4.114	4.492	3.125	4.87	4.656	3.683	5.615	8.131	4.974	5.466	5.739	5.065	4.522	7.763	6.721	5.005	4.447	6.025
c146171_g1_i3	364	UniRef50_D4N1S4	Cluster: Transposase (Fragment)	47.22	5.2	28.0323	15.5556																	?	?	3.431	2.451	1.456	2.644	1.855	0.386	1.864	1.74	0	2.765	1.833	0.541	1.098	2.092	0.801	1.787	4.111	1.714	2.147	2.313	3.772	2.727	0.393	1.353
c146204_g1_i1	1001	UniRef50_B5XBR9	Cluster: Proteasome subunit beta type	71.88	1e-116	65.9136	94.0928	NP_002784.1	4506193	NP_002784.1	4506193	proteasome subunit beta type-1	A7SNR2	A7SNR2_NEMVE	Proteasome subunit beta type (EC 3.4.25.1)	v1g191787	Nematostella vectensis (Starlet sea anemone)	cytoplasm; nucleus; proteasome core complex	threonine-type endopeptidase activity	proteolysis involved in cellular protein catabolic process; threonine-type endopeptidase activity	GO:0005737; GO:0005634; GO:0005839; GO:0051603; GO:0004298	K02732;	IPR029055;IPR016050;IPR001353;	6e-108	83.84	20.515	29.454	17.231	16.363	26.857	18.468	19.908	19.133	12.877	18.568	20.542	16.165	17.897	25.493	21.073	28.014	31.268	31.504	29.918	41.062	27.409	22.094	34.584	27.941
c146219_g1_i1	1114	UniRef50_U6JN42	Cluster: Receptor for activated C kinase, RACK protein, putative	56.71	2e-130	83.3186	99.4536			NP_006089.1	5174447	guanine nucleotide-binding protein subunit beta-2-like 1	C5L3C7	C5L3C7_PERM5	Receptor for activated C kinase 1, putative	Pmar_PMAR008580	Perkinsus marinus (strain ATCC 50983 / TXsc)		kinase activity	kinase activity	GO:0016301		IPR020472;IPR015943;IPR001680;IPR019775;IPR017986;	1e-117	67.75	0.304	3.83	0.887	3.077	1.5	0.234	0.949	4.391	1.768	5.027	3.339	0.159	2.263	0.496	5.083	3.631	3.985	1.636	0.84	0.937	5.796	8.181	1.438	1.949
c146265_g1_i1	1687	UniRef50_A9UPK3	Cluster: Uncharacterized protein	39.6	4e-107	79.662	90.7063						F2U8G2	F2U8G2_SALR5	Putative uncharacterized protein	PTSG_04401	Salpingoeca rosetta (strain ATCC 50818 / BSB-021)		glucan 1,4-alpha-glucosidase activity	glucan 1,4-alpha-glucosidase activity; polysaccharide metabolic process	GO:0004339; GO:0005976		IPR008928;IPR012341;IPR000165;IPR011613;IPR000519;	2e-99	42.8	0.02	1.332	0.142	0.668	0.336	0.091	0.452	0.83	0.536	0.911	1.043	0.032	0.559	0.873	2.017	1.431	1.727	0.431	0.353	0.384	1.603	2.695	0.446	0.908
c146318_g1_i1	2480	UniRef50_A7RJ62	Cluster: Predicted protein	56.97	1e-109	39.9286	95.9302	NP_003263.1	4507545	NP_003263.1	4507545	integral membrane protein GPR137B	A7RJ62	A7RJ62_NEMVE	Predicted protein	v1g159381	Nematostella vectensis (Starlet sea anemone)						IPR029723;	4e-92	56.97	6.467	6.569	4.368	5.081	6.623	4.737	4.787	5.423	3.581	5.603	4.793	4.882	5.369	6.653	5.617	7.004	6.099	4.918	4.827	6.658	6.454	5.101	6.59	5.912
c146339_g1_i1	1736	UniRef50_A7RWZ2	Cluster: Predicted protein	59.44	1e-80	58.4136	99.7101	NP_002678.2	33356174	NP_002678.2	33356174	pinin	A7RWZ2	A7RWZ2_NEMVE	Predicted protein	v1g232373	Nematostella vectensis (Starlet sea anemone)					K13114;	IPR006786;IPR006787;	2e-75	62.36	35.292	40.282	25.627	27.71	36.219	25.756	23.261	34.279	31.73	36.088	33.299	25.579	36.42	54.725	35.826	45.374	35.757	30.574	29.049	47.776	44.171	46.359	36.95	32.491
c146381_g1_i3	1719	UniRef50_T2MAI1	Cluster: Coiled-coil domain-containing protein 65	54.75	4e-166	82.8375	96.6741	NP_149115.2	224586875	NP_149115.2	224586875	coiled-coil domain-containing protein 65 isoform 1	H2YV41	H2YV41_CIOSA	Uncharacterized protein		Ciona savignyi (Pacific transparent sea squirt)						IPR029440;	0	70.81	4.413	5.199	3.317	3.133	5.517	4.33	4.621	4.523	2.178	4.367	4.604	3.322	4.034	6.584	5.468	5.409	3.931	6.279	5.295	5.315	5.2	4.192	4.902	5.95
c146436_g1_i1	1561	UniRef50_K7FR17	Cluster: Proteasome subunit beta type (Fragment)	78.92	1e-115	38.4761	99.5098	NP_002786.2	22538465	NP_002786.2	22538465	proteasome subunit beta type-3	A7S085	A7S085_NEMVE	Proteasome subunit beta type (EC 3.4.25.1)	v1g99390	Nematostella vectensis (Starlet sea anemone)	cytoplasm; nucleus; proteasome core complex	threonine-type endopeptidase activity	proteolysis involved in cellular protein catabolic process; threonine-type endopeptidase activity	GO:0005737; GO:0005634; GO:0005839; GO:0051603; GO:0004298	K02735;	IPR029055;IPR016050;IPR001353;IPR023333;	4e-107	93.66	8.421	17.658	9.426	9.456	14.611	9.808	9.949	11.18	7.414	9.017	10.24	8.491	9.839	15.647	11.283	17.802	21.229	14.645	16.218	17.806	17.893	13.603	16.109	18.133
c146470_g1_i1	209	?		?	?																			?	?	1.629	2.255	1.204	2.258	9.189	0	1.941	2.418	0	1.424	4.203	0	0	4.551	0	3.314	2.933	3.566	0	10.675	4.296	4.705	5.59	0
c146512_g1_i1	1822	?		?	?																			?	?	1.447	1.901	1.182	1.242	1.567	0.661	0.651	1.659	1.186	1.215	1.19	1.019	1.761	1.616	1.671	1.979	1.799	0.98	1.469	1.388	1.244	1.636	1.268	1.296
c146526_g1_i2	3859	UniRef50_UPI0003F089E2	Cluster: PREDICTED: kazrin-like	40.14	7e-142	50.5097	88.7582	XP_005245852.1	530360944	XP_005245852.1	530360944	PREDICTED: kazrin isoform X3	W4XEY1	W4XEY1_STRPU	Uncharacterized protein	Sp-KazL	Strongylocentrotus purpuratus (Purple sea urchin)						IPR001660;IPR013761;IPR011510;IPR021129;	3e-125	39.94	3.137	4.053	2.726	3.162	4.162	2.988	1.974	3.642	2.646	3.068	3.466	2.462	3.087	4.69	3.471	4.448	4.183	3.125	4.121	3.667	4.193	3.198	3.518	3.916
c146555_g1_i2	2283	UniRef50_A7SLH5	Cluster: Predicted protein	63.88	0	76.5719	96.1228			NP_056289.2	38016914	deoxynucleoside triphosphate triphosphohydrolase SAMHD1	A7SLH5	A7SLH5_NEMVE	Predicted protein	v1g246030	Nematostella vectensis (Starlet sea anemone)						IPR003607;IPR006674;IPR001660;IPR013761;IPR011510;	0	63.88	3.117	7.063	5.594	4.658	5.95	4.482	3.993	7.437	3.422	4.357	3.687	2.781	6.79	8.478	8.208	11.817	9.67	6.377	8.901	5.642	6.896	7.625	4.643	8.995
c146588_g1_i1	2506	UniRef50_A7RJ09	Cluster: Predicted protein	92.37	9e-80	15.3846	93.5252	NP_001011713.2	190341107	NP_001011713.2	190341107	N-alpha-acetyltransferase 30	A7RJ09	A7RJ09_NEMVE	Predicted protein	v1g238651	Nematostella vectensis (Starlet sea anemone)		N-acetyltransferase activity	N-acetyltransferase activity	GO:0008080	K00670;	IPR016181;IPR000182;	2e-63	92.37	15.9	20.024	11.56	15.516	20.638	13.834	11.912	17.635	14.588	15.049	17.435	12.45	16.761	19.118	17.167	26.832	21.724	19.338	18.04	23.053	22.949	23.655	21.172	19.826
c146590_g1_i3	568	UniRef50_A7YXV2	Cluster: Putative uncharacterized protein	78.9	1e-40	54.3253	83.0769						A7YXV2	A7YXV2_KARVE	Putative uncharacterized protein		Karlodinium veneficum (Dinoflagellate) (Karlodinium micrum)	integral component of membrane; proton-transporting ATP synthase complex, coupling factor F(o)	hydrogen ion transmembrane transporter activity; lipid binding	ATP hydrolysis coupled proton transport; ATP synthesis coupled proton transport; hydrogen ion transmembrane transporter activity	GO:0015991; GO:0015986; GO:0015078; GO:0016021; GO:0008289; GO:0045263		IPR000454;IPR020537;IPR002379;	4e-31	78.38	0.182	3.038	0.569	1.27	0.596	0	1.125	2.964	1.882	2.524	2.813	0.127	1.193	1.388	3.827	1.902	2.465	1.851	0.477	1.354	3.946	4.631	1.411	2.327
c146628_g1_i2	1023	UniRef50_A0BRM7	Cluster: Chromosome undetermined scaffold_123, whole genome shotgun sequence	37.04	5	15.4659	3.93215																	?	?	0.213	3.075	0.591	1.43	0.519	0.346	1.257	2.884	1.095	1.644	1.865	0.297	1.288	0.992	2.64	2.517	2.816	0.343	0.82	0.09	1.644	5.187	0.17	1.693
c146644_g2_i1	680	UniRef50_A8JDP4	Cluster: Ribosomal protein L9	58.29	5e-66	80.0578	97.3822			NP_001020092.1	67944630	60S ribosomal protein L9	W0ICF9	W0ICF9_PROMN	60S ribosomal protein (Fragment)		Prorocentrum minimum (Dinoflagellate) (Exuviaella minima)	ribosome	rRNA binding; structural constituent of ribosome	translation	GO:0019843; GO:0005840; GO:0003735; GO:0006412		IPR000702;IPR020040;	2e-73	73.4	0.354	4.836	0.328	1.684	1.74	0.142	2.812	2.975	1.825	3.142	1.928	0.308	2.055	1.805	2.967	4.736	3.328	1.117	1.469	1.422	3.844	7.219	1.589	3.017
c146684_g1_i1	617	UniRef50_X5LR79	Cluster: Uncharacterized protein	28.24	0.093	39.0127	72.0721																	?	?	7.186	4.23	4.029	2.032	4.104	1.962	2.206	3.521	2.715	2.398	3.971	1.274	2.822	3.669	3.056	5.476	4.831	3.105	2.948	5.202	3.946	4.481	3.625	2.412
c146761_g1_i3	3824	UniRef50_A7RTM8	Cluster: Predicted protein (Fragment)	68.07	4e-160	27.5206	98.8827			NP_000189.1	4504509	3 beta-hydroxysteroid dehydrogenase/Delta 5--_4-isomerase type 2	A7RTM8	A7RTM8_NEMVE	Predicted protein (Fragment)	v1g92936	Nematostella vectensis (Starlet sea anemone)		3-beta-hydroxy-delta5-steroid dehydrogenase activity	3-beta-hydroxy-delta5-steroid dehydrogenase activity; steroid biosynthetic process	GO:0003854; GO:0006694		IPR002225;IPR016040;	4e-131	68.26	3.846	6.392	4.094	4.197	5.623	4.635	4.092	4.29	3.079	4.451	4.309	3.97	4.384	6.316	5.083	6.466	5.919	5.437	4.856	5.8	5.776	5.497	6.009	4.871
c146779_g1_i1	1435	UniRef50_A7REV2	Cluster: Predicted protein	56.97	5e-128	66.9637	95.9064						A7REV2	A7REV2_NEMVE	Predicted protein	v1g157700	Nematostella vectensis (Starlet sea anemone)	integral component of membrane			GO:0016021		IPR004254;	2e-105	56.97	1.802	4.491	2.562	3.585	5.2	1.565	2.062	3.066	2.042	1.791	2.855	1.677	2.509	4.809	3.738	5.466	5.343	6.985	4.264	7.041	5.889	3.433	6.885	3.831
c146789_g1_i1	1416	UniRef50_A3KNN8	Cluster: Uncharacterized protein	58.08	1e-88	43.4722	88.0309	XP_011522644.1	767993605	XP_011522644.1	767993605	PREDICTED: cytochrome c oxidase assembly protein COX11, mitochondrial isoform X1	A7SHH1	A7SHH1_NEMVE	Predicted protein (Fragment)	v1g118595	Nematostella vectensis (Starlet sea anemone)		copper ion binding		GO:0005507	K02258;	IPR023471;IPR007533;	3e-84	83.52	3.026	8.377	3.317	6.191	5.162	1.962	2.901	8.256	4.174	3.33	3.603	2.155	3.371	5.057	6.121	6.072	6.018	4.359	4.293	8.113	11.552	7.678	10.037	3.859
c146824_g1_i1	624	?		?	?																			?	?	1.852	2.665	2.726	1.665	2.345	7.572	1.776	4.452	3.901	0.733	6.078	3.407	3.011	3.361	1.839	1.393	2.159	3.772	2.795	9.794	0.647	2.15	1.232	3.566
c146829_g1_i1	2340	UniRef50_P45954	Cluster: Short/branched chain specific acyl-CoA dehydrogenase, mitochondrial	62.93	3e-175	47.2467	86.5741	NP_001600.1	4501859	NP_001600.1	4501859	short/branched chain specific acyl-CoA dehydrogenase, mitochondrial precursor	A7SHB8	A7SHB8_NEMVE	Predicted protein	v1g118418	Nematostella vectensis (Starlet sea anemone)		acyl-CoA dehydrogenase activity; flavin adenine dinucleotide binding	acyl-CoA dehydrogenase activity	GO:0003995; GO:0050660	K09478;	IPR006089;IPR006091;IPR009075;IPR013786;IPR009100;	5e-155	71.06	9.989	18.301	9.01	8.562	12.054	8.619	8.062	13.416	6.763	8.608	8.701	7.738	9.356	14.596	13.399	13.815	13.232	11.03	11.419	13.236	18.016	12.191	14.001	11.502
c146903_g1_i1	1542	UniRef50_A7SX77	Cluster: Predicted protein	28.19	2e-08	27.2959	52.5926						A7SX77	A7SX77_NEMVE	Predicted protein	v1g218899	Nematostella vectensis (Starlet sea anemone)							3e-07	27.7	3.401	1.137	0.657	1.948	1.317	1.047	1.092	0.799	0.319	7.184	0.464	1.093	2.481	0.724	2.156	1.086	0.468	0	0.868	1.377	0	0.995	0.42	0.511
c14690_g1_i1	925	UniRef50_I1BJI1		63.33	0.24	8.50159																		?	?	312.462	249.929	187.24	194.782	228.254	172.578	158.757	215.79	131.665	207.629	176.084	141.398	172.924	371.435	209.984	290.142	393.552	239.515	334.503	447.43	226.828	223.956	202.403	226.975
c146913_g1_i1	1673	UniRef50_A7SHG6	Cluster: Predicted protein	64.73	5e-84	39.271	95.614	NP_115950.3	333470694	NP_115950.3	333470694	UPF0193 protein EVG1 isoform 1	A7SHG6	A7SHG6_NEMVE	Predicted protein	v1g237264	Nematostella vectensis (Starlet sea anemone)						IPR007914;	3e-67	63.68	6.052	7.631	3.985	5.975	9.295	5.041	4.71	6.172	4.904	5.645	6.047	4.246	5.805	10.61	6.704	8.416	7.898	7.788	7.27	10.415	8.808	8.277	9.653	8.636
c147008_g1_i2	1689	UniRef50_T2M375	Cluster: Chromatin target of PRMT1 protein (Fragment)	45.83	1e-13	16.5308	43.5644			NP_001231593.1	347658913	chromatin target of PRMT1 protein isoform 3	H2S9N0	H2S9N0_TAKRU	Uncharacterized protein		Takifugu rubripes (Japanese pufferfish) (Fugu rubripes)						IPR025715;	7e-13	38.14	13.957	24.013	12.863	14.359	22.166	11.049	10.941	15.834	10.778	14.84	14.759	9.287	12.812	26.019	17.275	26.391	28.812	23.854	19.49	34.912	27.974	22.661	27.324	25.293
c147022_g1_i3	1540	?		?	?																			?	?	1.346	2.031	1.226	1.167	2.086	1.057	1.235	1.801	0.502	0.88	1.38	1.04	1.439	2.102	1.256	1.681	2.078	2.292	2.375	1.467	2.271	0.77	2.456	1.826
c147023_g1_i1	1050	?		?	?																			?	?	0.577	2.33	1.281	0.95	2.778	1.077	1.015	1.366	0.217	1.142	1.527	0.934	1.364	3.996	1.028	2.306	3.544	3.86	4.093	5.665	3.052	1.871	2.259	1.967
c147061_g3_i3	4048	UniRef50_A7RL50	Cluster: Predicted protein (Fragment)	71	2e-94	14.553	45.4338	XP_005269331.1	530375749	XP_005269331.1	530375749	PREDICTED: activated CDC42 kinase 1 isoform X8	A7RL50	A7RL50_NEMVE	Predicted protein (Fragment)	v1g179216	Nematostella vectensis (Starlet sea anemone)		ATP binding; protein tyrosine kinase activity	protein tyrosine kinase activity	GO:0005524; GO:0004713		IPR011009;IPR017441;IPR001245;IPR001452;IPR008266;IPR020635;	6e-82	71	4.979	7.268	3.295	4.357	5.931	3.039	3.706	4.34	3.501	4.325	4.762	3.598	5.151	5.315	6.457	6.187	6.801	3.301	4.751	3.893	5.056	5.016	6.242	5.429
c147062_g2_i1	1606	UniRef50_O44006	Cluster: Pyruvate kinase	52	2e-116	63.8702	65.1601						C5K6E1	C5K6E1_PERM5	Pyruvate kinase (EC 2.7.1.40)	Pmar_PMAR006753	Perkinsus marinus (strain ATCC 50983 / TXsc)		magnesium ion binding; potassium ion binding; pyruvate kinase activity	glycolytic process; pyruvate kinase activity	GO:0006096; GO:0000287; GO:0030955; GO:0004743		IPR001697;IPR015813;IPR011037;IPR015794;IPR018209;IPR015793;IPR015795;IPR015806;	5e-96	53.35	0.152	2.991	0.197	1.6	0.904	0.356	1.18	2.448	1.357	1.906	2.465	0.074	1.629	1.041	3.431	2.296	2.393	0.568	0.487	0.824	3.874	5.326	0.991	1.381
c147077_g1_i1	1245	UniRef50_A7SXP8	Cluster: Predicted protein	43.51	5e-23	29.3049	10.8403						A7SXP8	A7SXP8_NEMVE	Predicted protein	v1g247993	Nematostella vectensis (Starlet sea anemone)						IPR002035;	2e-22	43.51	3.077	4.137	2.496	1.515	4.585	3.781	2.074	2.894	2.133	1.644	3.15	2.781	2.235	3.808	2.69	3.199	2.906	5.515	4.493	6.545	4.039	2.802	4.75	4.502
c147098_g1_i1	740	?		?	?																			?	?	4.726	5.339	4.149	3.801	7.363	6.271	2.04	6.293	4.083	2.231	9.913	4.065	4.687	4.611	2.126	4.333	6.63	12.715	11.772	10.731	2.23	4.085	4.143	4.588
c147102_g1_i1	3831	UniRef50_A7RN02	Cluster: Predicted protein	52.96	0	46.8036	99.0431	NP_001007794.1	56550081	NP_001243307.1	373838727	mini-chromosome maintenance complex-binding protein isoform 2	A7RN02	A7RN02_NEMVE	Predicted protein	v1g160748	Nematostella vectensis (Starlet sea anemone)						IPR019140;	0	52.96	4.079	5.731	3.788	5.043	6.498	3.781	3.827	4.624	3.444	3.665	5.014	3.428	4.403	7.268	4.658	7.868	6.774	7.553	5.848	9.941	7.883	6.716	8.84	7.605
c147154_g1_i1	791	?		?	?																			?	?	45.848	63.027	36.75	54.838	63.98	39.214	42.386	53.705	50.709	37.335	60.816	36.926	43.891	57.67	45.211	98.674	66.18	77.487	63.05	89.064	80.563	79.682	83.927	73.325
c147230_g1_i1	5619	UniRef50_A7RXL6	Cluster: Predicted protein	55.39	0	28.0763	84.6154			NP_005972.1	5174667	tetraspanin-31	A7RXL6	A7RXL6_NEMVE	Predicted protein	v1g241380	Nematostella vectensis (Starlet sea anemone)						IPR029058;IPR002018;IPR019819;	4e-171	55.58	7.449	10.203	6.919	6.728	9.401	6.536	5.691	7.912	6.433	6.849	6.753	5.54	7.187	8.419	8.128	8.646	8.51	8.993	8.09	10.686	9.846	10.427	10.188	9.203
c147340_g1_i1	812	UniRef50_UPI00035105EF	Cluster: PREDICTED: U6 snRNA-associated Sm-like protein LSm5 isoform X1	81.91	2e-45	34.0194	75	NP_036454.1	6912488	NP_036454.1	6912488	U6 snRNA-associated Sm-like protein LSm5 isoform a	M3Y266	M3Y266_MUSPF	Uncharacterized protein (Fragment)	LSM5	Mustela putorius furo (European domestic ferret) (Mustela furo)						IPR010920;IPR001163;IPR006649;	4e-36	81.91	13.532	17.975	13.574	13.86	20.224	14.413	12.684	16.239	10.014	14.777	13.916	14.17	15.076	30.065	15.505	23.364	22.21	24.598	20.816	44.876	23.021	23.163	24.958	20.214
c147357_g1_i1	1016	?		?	?																			?	?	6.346	9.104	7.499	7.631	11.266	6.79	6.761	10.33	6.604	6.629	8.333	7.09	7.273	10.074	10.393	10.433	8.977	11.295	8.328	11.532	12.292	13.549	10.117	10.197
c147389_g1_i1	1340	UniRef50_Q9Y295	Cluster: Developmentally-regulated GTP-binding protein 1	82.1	0	77.1827	95.6403	NP_004138.1	4758796	NP_004138.1	4758796	developmentally-regulated GTP-binding protein 1	A7S8U7	A7S8U7_NEMVE	Predicted protein	v1g208563	Nematostella vectensis (Starlet sea anemone)		GTP binding		GO:0005525		IPR006074;IPR006073;IPR027417;IPR005225;IPR004095;IPR012676;	3e-175	88.7	6.842	11.191	6.426	6.803	9.141	6.576	6.871	7.791	4.528	5.362	5.436	5.689	8.324	10.521	8.059	9.828	11.91	8.748	8.233	11.792	10.102	8.395	10.296	10.849
c147482_g1_i2	563	UniRef50_P62750	Cluster: 60S ribosomal protein L23a	71.19	1e-46	61.6056	74.359			NP_000975.2	17105394	60S ribosomal protein L23a	G4YJI5	G4YJI5_PHYSP	Putative uncharacterized protein	PHYSODRAFT_353704	Phytophthora sojae (strain P6497) (Soybean stem and root rot agent) (Phytophthora megasperma f. sp. glycines)	ribosome	nucleotide binding; structural constituent of ribosome	translation	GO:0000166; GO:0005840; GO:0003735; GO:0006412		IPR012677;IPR019985;IPR012678;IPR001014;IPR005633;IPR013025;	3e-43	78.81	0.557	5.889	1.292	2.7	1.663	0.559	1.368	3.855	1.665	4.597	2.012	0.265	2.14	3.094	5.043	4.544	4.165	1.038	2.633	1.546	5.252	7.176	0.634	3.538
c147488_g1_i1	536	UniRef50_B4FN28		63.35	1e-58	88.4404							C5KAV4	C5KAV4_PERM5	Ribosomal protein	Pmar_PMAR005185 Pmar_PMAR026502	Perkinsus marinus (strain ATCC 50983 / TXsc)	large ribosomal subunit	RNA binding; structural constituent of ribosome	translation	GO:0003723; GO:0015934; GO:0003735; GO:0006412		IPR002143;IPR023674;IPR028364;IPR016094;IPR016095;IPR023673;	2e-57	75.31	0.202	3.737	0.153	1.11	0.807	0	0.485	2.145	2.042	2.744	1.98	0	0.578	0.456	2.086	3.142	2.69	0.666	1.288	0.553	4.029	4.598	1.027	1.267
c147540_g1_i1	970	UniRef50_Q70NR6	Cluster: Mu class glutathione S-transferase	57.67	2e-84	65.2482	99.0698	NP_000840.2	23065552	NP_000840.2	23065552	glutathione S-transferase Mu 3	C3ZEM8	C3ZEM8_BRAFL	Putative uncharacterized protein	BRAFLDRAFT_72748	Branchiostoma floridae (Florida lancelet) (Amphioxus)		glutathione transferase activity	glutathione transferase activity	GO:0004364	K00799;	IPR010987;IPR004045;IPR004046;IPR003081;IPR012336;	1e-76	66.2	42.447	73.454	37.341	46.228	72.756	55.934	38.338	56.841	38.037	45.493	47.426	44.313	43.124	78.533	62.308	61.889	71.487	94.033	83.113	118.617	88.856	63.052	96.964	76.929
c147546_g1_i1	1826	UniRef50_A7S881	Cluster: Predicted protein (Fragment)	67.68	3e-92	31.9332	57.2674	XP_011525436.1	768010112	XP_011525436.1	768010112	PREDICTED: sphingosine kinase 2 isoform X2	F6WVH0	F6WVH0_XENTR	Uncharacterized protein (Fragment)	sphk2	Xenopus tropicalis (Western clawed frog) (Silurana tropicalis)		diacylglycerol kinase activity; NAD+ kinase activity	diacylglycerol kinase activity; NAD+ kinase activity; protein kinase C-activating G-protein coupled receptor signaling pathway	GO:0003951; GO:0004143; GO:0007205		IPR016064;IPR001206;	2e-81	36.07	3.684	6.318	3.01	2.653	4.431	3.11	2.801	4.047	2.806	3.99	2.813	2.006	3.229	6.465	4.509	4.659	3.517	3.086	2.929	6.94	4.717	4.556	4.474	3.32
c147586_g1_i1	1756	UniRef50_A7SMG6	Cluster: Predicted protein	38.94	1e-22	18.757	87.5						A7SMG6	A7SMG6_NEMVE	Predicted protein	v1g246192	Nematostella vectensis (Starlet sea anemone)							2e-21	39.64	66.94	80.005	54.911	54.649	67.632	48.931	42.441	63.843	50.606	48.802	58.94	40.789	57.925	99.336	63.811	89.97	64.408	67.75	78.066	120.242	89.442	81.414	71.024	60.253
c147587_g2_i1	498	UniRef50_UPI000485C842	Cluster: hypothetical protein	33.96	1.1	31.1637	14.1304																	?	?	1.194	2.907	1.861	0.837	3.009	1.941	1.191	2.084	0.593	1.948	2.697	0.945	2.973	3.034	2.472	1.739	1.547	1.822	1.402	3.656	2.282	3.818	2.384	2.043
c147589_g1_i1	1805	UniRef50_A7SAR3	Cluster: Predicted protein (Fragment)	86.96	0	63.8344	98.9848	XP_011532462.1	767924411	XP_011532462.1	767924411	PREDICTED: vacuolar fusion protein MON1 homolog A isoform X1	A7SAR3	A7SAR3_NEMVE	Predicted protein (Fragment)	v1g111422	Nematostella vectensis (Starlet sea anemone)						IPR004353;	0	86.96	13.906	17.742	10.553	14.33	18.456	10.977	10.93	14.033	10.562	14.819	16.402	11.06	15.435	16.599	13.893	22.778	20.15	19.602	17.506	19.713	18.602	20.105	19.332	17.546
c147608_g1_i1	3670	UniRef50_A7SHI3	Cluster: Predicted protein	45.91	0	65.97	73.0144						A7SHI3	A7SHI3_NEMVE	Predicted protein	v1g245314	Nematostella vectensis (Starlet sea anemone)		catalytic activity	catalytic activity	GO:0003824		IPR017850;IPR004245;	0	45.97	0.87	1.407	0.635	0.668	1.153	0.315	0.838	0.779	0.479	0.23	1.127	0.34	0.464	1.358	1.068	1.143	1.106	1.225	1.04	0.959	1.059	0.642	1.197	1.286
c147609_g1_i2	2956	UniRef50_A7RJG2	Cluster: Predicted protein	64.89	0	52.4617	24.328						A7RJG2	A7RJG2_NEMVE	Predicted protein	v1g238741	Nematostella vectensis (Starlet sea anemone)						IPR015425;IPR001478;	2e-164	64.21	2.024	2.926	1.467	1.91	2.249	1.281	1.566	1.791	1.061	1.78	1.886	1.443	1.818	2.588	1.829	2.786	2.483	1.744	1.727	2.042	1.85	1.422	1.929	1.636
c147735_g2_i1	1191	UniRef50_A7RLP7	Cluster: Predicted protein	38.46	6e-26	46.7382	78.5714						A7RLP7	A7RLP7_NEMVE	Predicted protein	v1g239175	Nematostella vectensis (Starlet sea anemone)							1e-22	38.46	2.338	11.75	6.152	6.031	10.256	12.807	5.515	13.487	4.186	2.157	10.345	6.315	6.231	2.34	12.479	19.185	6.801	6.847	5.638	8.305	2.199	3.968	1.938	44.371
c147798_g1_i1	4894	UniRef50_K1PYZ9	Cluster: SCO-spondin	29.61	3e-85	81.0691	75.6292						K1PYZ9	K1PYZ9_CRAGI	SCO-spondin	CGI_10003347	Crassostrea gigas (Pacific oyster) (Crassostrea angulata)						IPR000884;	3e-126	29.27	0.03	0.429	0.033	0.282	0.096	0.03	0.099	0.496	0.217	0.356	0.4	0	0.407	0.268	0.425	0.298	0.414	0.157	0.048	0.079	0.637	0.802	0.152	0.114
c147800_g1_i6	5726	UniRef50_A7SLM1	Cluster: Predicted protein	51.55	8e-142	23.1707	80.5405	NP_542401.1	18087849	NP_653181.1	24307871	lysosomal protein NCU-G1 isoform 1 precursor	A7SLM1	A7SLM1_NEMVE	Predicted protein	v1g171912	Nematostella vectensis (Starlet sea anemone)		hydrolase activity	hydrolase activity	GO:0016787	K01049;	IPR029058;IPR002018;IPR019826;IPR019819;	7e-139	51.8	1.974	3.094	1.478	2.183	2.518	0.905	1.147	2.469	0.011	1.927	1.938	1.921	2.093	3.074	1.701	2.507	2.393	3.507	2.328	2.697	1.922	2.738	2.866	1.882
c147803_g2_i1	516	?		?	?																			?	?	2.965	1.221	3.591	2.635	1.721	3.608	2.857	2.6	4.323	2.325	1.517	3.142	5.947	1.299	2.878	4.727	2.465	0.705	1.498	0	0.288	1.101	0	5.363
c147807_g1_i1	2842	UniRef50_H9GB08	Cluster: Galactose-1-phosphate uridylyltransferase	66.48	8e-170	36.4014	98.0392	NP_060281.2	22212943	NP_000146.2	22165416	galactose-1-phosphate uridylyltransferase isoform 1	A7SYN1	A7SYN1_NEMVE	Galactose-1-phosphate uridylyltransferase (EC 2.7.7.12) (Fragment)	v1g138093	Nematostella vectensis (Starlet sea anemone)		UDP-glucose:hexose-1-phosphate uridylyltransferase activity; zinc ion binding	galactose metabolic process; UDP-glucose:hexose-1-phosphate uridylyltransferase activity	GO:0008108; GO:0006012; GO:0008270	K00965;	IPR001937;IPR019779;IPR005850;IPR005849;IPR011146;	6e-162	75.93	10.728	16.074	9.185	10.087	14.87	10.215	9.077	11.291	8.372	10.085	10.355	9.351	10.417	14.933	11.095	17.293	15.841	15.752	16.237	18.19	15.683	14.02	16.082	16.156
c147821_g1_i2	1992	UniRef50_T2M9W5	Cluster: RNA polymerase II-associated factor 1 homolog	64.32	9e-149	54.5903	85.9485	NP_061961.2	42476169	NP_061961.2	42476169	RNA polymerase II-associated factor 1 homolog isoform 1	A7RZS5	A7RZS5_NEMVE	Predicted protein (Fragment)	v1g99040	Nematostella vectensis (Starlet sea anemone)					K15174;	IPR007133;	1e-168	87.72	10.171	10.641	6.448	8.384	11.737	6.82	6.629	8.934	7.585	7.886	9.734	6.305	8.267	15.746	9.453	11.528	10.822	12.333	9.759	11.871	14.563	9.069	11.599	9.733
c147888_g1_i2	1539	?		?	?								X0BJD7	X0BJD7_FUSOX	Uncharacterized protein	FOQG_13392	Fusarium oxysporum f. sp. raphani 54005						IPR001357;IPR008893;	5e-05	28.75	10.931	17.369	12.513	14.443	18.696	14.362	12.243	14.883	12.25	12.274	15.454	11.994	11.6	17.918	15.663	27.38	20.051	18.73	17.745	21.327	27.409	26.778	23.958	22.124
c147948_g1_i1	1532	UniRef50_A7SQ47	Cluster: Predicted protein	70.24	0	71.7587	92.7136	XP_011519467.1	767983144	XP_011519467.1	767983144	PREDICTED: abhydrolase domain-containing protein 2 isoform X1	A7SQ47	A7SQ47_NEMVE	Predicted protein	v1g246700	Nematostella vectensis (Starlet sea anemone)					K13697;	IPR012020;IPR029058;	9e-153	70.24	7.732	16.95	6.787	8.261	13.803	8.843	7.61	11.534	8.805	6.367	10.166	7.175	9.015	17.045	11.807	14.814	16.651	16.693	14.854	20.514	18.201	11.913	21.172	14.983
c147976_g1_i1	2817	UniRef50_A7RFH8	Cluster: Predicted protein (Fragment)	78.46	1e-68	13.5824	82.6923	XP_011542912.1	767951103	XP_011542912.1	767951103	PREDICTED: SH2 domain-containing protein 4A isoform X1	A7RFH8	A7RFH8_NEMVE	Predicted protein (Fragment)	v1g80195	Nematostella vectensis (Starlet sea anemone)					K17577;	IPR000980;	9e-57	78.46	8.076	10.613	6.962	7.612	11.535	7.796	5.901	8.63	7.014	7.205	9.439	6.209	9.299	15.022	10.136	12.499	11.523	11.119	9.302	11.566	11.521	10.459	10.814	11.265
c147991_g1_i1	1115	UniRef50_A7RRN8	Cluster: Predicted protein	59.93	2e-94	71.8695	68.8144			NP_001258349.1	406601116	tetratricopeptide repeat protein 19, mitochondrial isoform 2	A7RRN8	A7RRN8_NEMVE	Predicted protein	v1g240214	Nematostella vectensis (Starlet sea anemone)					K18169;	IPR013026;IPR011990;IPR013105;IPR019734;	5e-77	60.15	1.113	1.23	0.274	1.016	0	0.569	2.757	0	0	1.843	0	0.69	0.388	0.258	0.198	0	1.52	2.527	1.765	1.647	0	2.214	0	0
c148026_g1_i1	1920	UniRef50_A7RIX6	Cluster: Predicted protein	31.92	1e-67	70.6455	97.3214						A7RIX6	A7RIX6_NEMVE	Predicted protein	v1g197800	Nematostella vectensis (Starlet sea anemone)		acid phosphatase activity	acid phosphatase activity	GO:0003993	K03103;	IPR000560;IPR029033;IPR016274;	3e-57	31.59	2.783	1.258	1.445	1.694	1.009	1.769	1.687	1.214	0	1.906	0.695	1.539	1.525	1.765	1.355	1.182	2.663	0.549	0.878	0	0.596	1.486	0	1.201
c148030_g1_i1	426	UniRef50_K7JAP6	Cluster: Uncharacterized protein	36.36	2.6	30.1843	3.93413																	?	?	8.633	12.356	3.974	17.539	4.672	6.048	8.096	7.042	4.391	9.687	4.625	5.296	6.629	11.126	2.719	4.746	10.831	9.61	8.691	9.952	3.474	8.085	4.679	8.806
c148062_g1_i1	2168	UniRef50_O15379	Cluster: Histone deacetylase 3	68.17	0	57.0975	98.1308			NP_003874.2	13128862	histone deacetylase 3	A7SB64	A7SB64_NEMVE	Histone deacetylase (EC 3.5.1.98)	v1g111922	Nematostella vectensis (Starlet sea anemone)	nucleus	NAD-dependent histone deacetylase activity (H3-K14 specific); NAD-dependent histone deacetylase activity (H3-K18 specific); NAD-dependent histone deacetylase activity (H3-K9 specific); NAD-dependent histone deacetylase activity (H4-K16 specific)	NAD-dependent histone deacetylase activity (H3-K14 specific); NAD-dependent histone deacetylase activity (H3-K18 specific); NAD-dependent histone deacetylase activity (H3-K9 specific); NAD-dependent histone deacetylase activity (H4-K16 specific); regulation of transcription, DNA-templated; transcription, DNA-templated	GO:0032041; GO:0097372; GO:0046969; GO:0046970; GO:0005634; GO:0006355; GO:0006351	K11404;	IPR000286;IPR003084;IPR023801;	0	82.37	8.694	9.476	7.4	4.827	9.68	6.708	6.386	7.659	4.756	7.54	6.816	5.721	8.504	11.225	9.819	10.866	9.094	7.092	7.851	5.484	8.51	7.443	6.599	10.083
c148123_g1_i1	2126	UniRef50_A7RG25	Cluster: Predicted protein (Fragment)	64.02	3e-104	33.1175	99.5798						A7RG25	A7RG25_NEMVE	Predicted protein (Fragment)	v1g62999	Nematostella vectensis (Starlet sea anemone)						IPR019402;	4e-85	64.02	14.696	21.301	11.911	12.411	18.292	12.858	10.864	15.915	12.25	12.106	15.528	10.699	15.085	21.735	13.429	16.851	19.808	15.968	13.242	21.248	22.281	16.33	20.645	14.945
c148169_g1_i1	714	?		?	?																			?	?	3.148	2.32	1.237	2.127	3.48	1.077	2.14	2.681	1.711	1.843	2.412	1.613	2.604	3.163	2.64	2.498	2.159	1.195	1.898	1.196	1.439	2.492	1.375	2.261
c148210_g1_i1	2189	UniRef50_A7RS38	Cluster: Battenin	49.18	2e-123	55.6155	92.1739			NP_001273033.1	554790410	battenin isoform b	A7RS38	A7RS38_NEMVE	Battenin	v1g201307	Nematostella vectensis (Starlet sea anemone)	integral component of membrane; lysosomal membrane			GO:0016021; GO:0005765		IPR003492;IPR020846;	2e-107	49.41	9.281	11.694	6.908	7.819	10.602	7.145	6.187	8.003	6.25	4.199	7.732	5.71	7.282	11.443	9.533	12.806	13.772	9.238	10.561	12.266	13.186	10.085	11.51	12.628
c148228_g1_i4	619	UniRef50_A7RTL3	Cluster: Predicted protein	50.99	1e-41	71.746	60.9756	NP_001165886.1	288915527	NP_001165886.1	288915527	BAG family molecular chaperone regulator 1 isoform BAG-1S	A7RTL3	A7RTL3_NEMVE	Predicted protein	v1g201964	Nematostella vectensis (Starlet sea anemone)					K09555;	IPR003103;IPR000626;IPR029071;	6e-34	47.7	1.974	4.063	1.292	1.872	3.355	1.301	1.765	2.944	2.258	2.189	3.276	2.07	3.343	4.125	2.739	3.622	3.328	3.135	2.414	7.741	4.101	4.31	6.081	4.247
c148272_g1_i2	2728	UniRef50_UPI0001CBA25E	Cluster: PREDICTED: E3 ubiquitin-protein ligase AMFR-like	52.58	2e-160	46.1428	51.1008						A7SP29	A7SP29_NEMVE	Predicted protein (Fragment)	v1g125608	Nematostella vectensis (Starlet sea anemone)		zinc ion binding		GO:0008270	K10636;	IPR003892;IPR001841;IPR013083;	0	77.67	13.744	14.648	10.301	9.456	16.11	10.713	10.654	13.123	8.862	10.567	11.83	9.415	10.227	16.054	12.786	20.742	12.351	13.333	11.916	15.775	18.18	15.485	15.778	14.169
c148272_g1_i3	2708	UniRef50_UPI0001CBA25E	Cluster: PREDICTED: E3 ubiquitin-protein ligase AMFR-like	52.58	1e-160	46.4779	51.1008	NP_001135.3	21071001	NP_001135.3	21071001	E3 ubiquitin-protein ligase AMFR	A7SP29	A7SP29_NEMVE	Predicted protein (Fragment)	v1g125608	Nematostella vectensis (Starlet sea anemone)		zinc ion binding		GO:0008270	K10636;	IPR003892;IPR001841;IPR013083;	0	77.67	8.198	11.461	4.642	6.342	7.113	5.977	4.412	7.093	3.73	5.875	6.911	3.832	6.231	11.116	8.039	6.773	12.783	6.818	8.872	10.641	8.253	7.325	6.367	8.295
c148278_g1_i1	681	UniRef50_A0A061R8G0	Cluster: Nascent polypeptide-associated complex subunit beta	56.76	6e-49	60.4618	96.6887			NP_001198.2	20070130	transcription factor BTF3 isoform B	F0WT27	F0WT27_9STRA	Transcription factor BTF3like protein putative	AlNc14C243G9513 ALNC14_106570	Albugo laibachii Nc14						IPR002715;	1e-41	51.88	0.283	3.904	0.657	1.872	1.394	0.711	0.871	2.631	2.372	2.095	2.57	0.202	1.951	2.538	3.263	6.024	4.471	2.557	1.841	1.67	4.799	6.459	1.947	3.462
c148291_g1_i1	1425	UniRef50_T2MDS4	Cluster: Centrin-1	90	2e-95	34.9206	99.4118	NP_004057.1	4757974	NP_004057.1	4757974	centrin-1	A7S690	A7S690_NEMVE	Predicted protein (Fragment)	v1g106028	Nematostella vectensis (Starlet sea anemone)		ATP binding; ATP-dependent helicase activity; calcium ion binding; nucleic acid binding	ATP-dependent helicase activity	GO:0005524; GO:0008026; GO:0005509; GO:0003676	K10840;	IPR011992;IPR018247;IPR002048;IPR000629;	5e-83	98.77	10.779	11.936	8.626	9.645	14.889	10.357	9.96	11.362	7.402	11.593	11.346	9.744	11.155	17.472	11.985	13.354	12.396	17.212	14.377	22.873	16.413	14.437	15.055	14.623
c1482_g1_i1	532	UniRef50_C1AXA1	Cluster: Hypothetical membrane protein	32.35	0.01	48.0591	78.8618																	?	?	2.631	0	0.471	0	0.163	1.016	0.243	0	0.262	0.189	0	1.146	0.436	0	0.208	0	0	9.032	1.822	7.323	0.545	1.048	1.384	1.712
c148304_g1_i2	3097	UniRef50_A7SFU9	Cluster: Predicted protein	82.01	2e-157	26.3576	96.5035	XP_011513423.1	767944847	XP_011513423.1	767944847	PREDICTED: uncharacterized protein C7orf57 isoform X1	A7SFU9	A7SFU9_NEMVE	Predicted protein	v1g116843	Nematostella vectensis (Starlet sea anemone)		ATP binding; protein serine/threonine kinase activity	protein serine/threonine kinase activity	GO:0005524; GO:0004674	K08857;	IPR011009;IPR000719;IPR002290;IPR008271;	1e-128	82.01	1.761	3.327	1.401	1.769	3.662	2.256	2.404	1.922	1.403	2.157	2.265	1.443	1.875	3.679	2.64	3.42	2.717	2.831	2.91	3.622	3.864	2.695	3.134	3.481
c148317_g1_i1	1164	UniRef50_A7RY60	Cluster: Predicted protein	83.72	2e-73	32.6014	88.2759	NP_005861.2	215490089	NP_005861.2	215490089	histone deacetylase complex subunit SAP18	A7RY60	A7RY60_NEMVE	Predicted protein	v1g226633	Nematostella vectensis (Starlet sea anemone)					K14324;	IPR010516;	2e-57	82.44	13.41	17.555	11.122	13.86	19.35	12.573	12.132	15.197	10.573	10.944	13.737	10.72	12.954	18.999	16.751	20.617	22.588	21.258	18.727	27.318	20.832	20.896	26.699	17.707
c148343_g1_i1	3712	UniRef50_B8A443	Cluster: Oxysterol-binding protein	52.91	0	58.7175	98.2895	NP_002547.1	4505531	NP_002547.1	4505531	oxysterol-binding protein 1	A7RWH9	A7RWH9_NEMVE	Oxysterol-binding protein	v1g163524	Nematostella vectensis (Starlet sea anemone)			lipid transport	GO:0006869		IPR000648;IPR018494;IPR001849;IPR011993;	0	74.74	9.321	13.176	6.82	9.089	12.112	7.826	6.871	7.75	5.897	7.98	9.776	6.666	7.282	13.297	9.829	11.538	12.657	11.295	10.141	13.022	13.031	11.1	13.448	11.597
c148343_g1_i2	3253	UniRef50_Q969R2-3	Cluster: Isoform 3 of Oxysterol-binding protein 2	50.39	0	56.9226	81.2			NP_001269670.1	544346317	oxysterol-binding protein 2 isoform f	A7RWH9	A7RWH9_NEMVE	Oxysterol-binding protein	v1g163524	Nematostella vectensis (Starlet sea anemone)			lipid transport	GO:0006869		IPR000648;IPR018494;IPR001849;IPR011993;	0	71.36	10.708	15.179	9.436	11.122	16.552	10.083	9.816	12.465	8.634	7.54	10.735	9.595	10.805	13.862	12.301	22.365	17.118	15.4	14.425	15.933	16.382	13.068	17.243	17.272
c148350_g1_i1	951	?		?	?																			?	?	0.233	2.684	0.723	1.101	1.077	0.468	0.684	3.217	1.665	2.063	1.928	0.064	2.14	1.428	2.314	3.555	2.375	0.803	0.563	0.553	2.929	4.16	0.42	1.835
c148366_g1_i1	2525	UniRef50_A7RIE3	Cluster: Predicted protein (Fragment)	91.67	5e-34	8.37227	79.7753			NP_002458.2	71774083	myc proto-oncogene protein	A7RIE3	A7RIE3_NEMVE	Predicted protein (Fragment)	v1g38935	Nematostella vectensis (Starlet sea anemone)	nucleus	sequence-specific DNA binding transcription factor activity	sequence-specific DNA binding transcription factor activity	GO:0005634; GO:0003700		IPR011598;IPR002418;	3e-28	91.67	6.528	13.642	6.043	8.308	11.525	5.418	5.195	7.953	7.334	4.587	10.113	5.413	7.471	13.148	8.83	14.487	12.081	11.775	9.454	15.448	18.674	12.619	13.939	10.499
c148388_g1_i1	2315	UniRef50_A7RGF2	Cluster: Predicted protein (Fragment)	87.2	7e-67	15.8879	95.3846			NP_004835.2	109134336	SH3 domain-binding protein 5 isoform a	A7RGF2	A7RGF2_NEMVE	Predicted protein (Fragment)	v1g66580	Nematostella vectensis (Starlet sea anemone)						IPR007940;	2e-52	87.2	8.319	12.076	5.561	6.794	11.016	6.515	6.485	7.791	6.364	7.153	7.343	5.402	8.115	13.059	8.376	13.181	9.463	11.04	9.483	13.157	12.723	11.731	11.492	10.499
c148390_g1_i1	3412	UniRef50_P15170	Cluster: Eukaryotic peptide chain release factor GTP-binding subunit ERF3A	74.88	0	36.8118	84.7695	NP_060564.2	46094014	NP_060564.2	46094014	eukaryotic peptide chain release factor GTP-binding subunit ERF3B	A7RKR5	A7RKR5_NEMVE	Predicted protein (Fragment)	v1g85083	Nematostella vectensis (Starlet sea anemone)		GTPase activity; GTP binding	GTPase activity	GO:0005525; GO:0003924	K03267;	IPR000795;IPR027417;IPR009000;IPR009001;IPR004161;IPR004160;	0	90.35	8.39	15.393	7.871	10.567	12.707	7.105	8.14	11.049	7.984	7.446	9.65	6.825	9.621	13.495	10.68	17.062	17.892	13.577	11.83	16.294	17.43	16.522	15.189	14.604
c148419_g1_i1	1569	UniRef50_A7SMP7	Cluster: Predicted protein	45.13	9e-21	20.802	18.3607						A7SMP7	A7SMP7_NEMVE	Predicted protein	v1g246222	Nematostella vectensis (Starlet sea anemone)						IPR000859;IPR013783;IPR003599;IPR013106;	5e-19	45.54	2.48	4.044	2.288	3.143	4.114	2.175	2.548	2.995	2.19	3.383	2.718	3.067	2.936	5.186	3.046	6.35	5.505	3.713	2.604	3.193	4.882	5.818	3.313	4.313
c148427_g1_i1	1556	UniRef50_A7SAL8	Cluster: Predicted protein	59.45	9e-107	53.7927	96.5986						A7SAL8	A7SAL8_NEMVE	Predicted protein	v1g243995	Nematostella vectensis (Starlet sea anemone)							6e-86	57.14	12.58	16.586	10.958	11.15	16.61	11.252	10.765	12.789	9.923	11.509	12.357	10.593	12.907	19.782	13.864	20.05	16.453	16.34	14.491	22.839	18.17	17.966	20.439	18.416
c148427_g2_i1	371	UniRef50_A0A061DNY4	Cluster: Uncharacterized protein	53.33	0.42	23.545	43.9394																	?	?	4.605	11.023	3.383	7.904	11.641	2.948	4.037	7.012	9.341	4.995	11.788	3.131	5.038	13.446	5.043	15.314	8.915	14.312	7.556	34.1	20.667	17.934	20.511	8.929
c148459_g1_i2	798	UniRef50_Q484I9	Cluster: ATP-dependent peptidase, M41 family	35.21	0.3	26.1084	5.30361																	?	?	34.32	59.636	43.307	58.507	121.577	116.492	28.147	110.303	58.681	11.007	170.385	60.956	54.422	90.848	22.19	28.264	32.824	90.173	81.73	163.335	44.079	44.83	49.424	83.985
c148479_g2_i1	259	UniRef50_R0MCU2	Cluster: Uncharacterized protein	64.71	8e-26	96.2121	51.8519						A5ZLI4	A5ZLI4_9BACE	Uncharacterized protein	BACCAC_03786	Bacteroides caccae ATCC 43185							3e-21	67.06	0.82	0	1.237	0.574	1.336	2.46	0	0	3.091	1.466	0.716	3.503	0.597	0	3.51	1.345	0.738	0	0	1.738	2.179	0.599	0	3.471
c148485_g1_i1	2921	UniRef50_A7S7M5	Cluster: Predicted protein	61.07	0	73.0976	70.0288	XP_011534777.1	767979828	XP_011534777.1	767979828	PREDICTED: protein FAM161B isoform X1	A7S7M5	A7S7M5_NEMVE	Predicted protein	v1g243395	Nematostella vectensis (Starlet sea anemone)					K16772;	IPR019579;	0	60.57	3.178	4.407	2.529	2.757	4.585	2.633	2.371	3.41	2.293	2.765	3.192	2.653	3.04	4.184	4.173	4.256	3.76	3.536	3.931	3.837	4.286	3.283	4.188	4.351
c148492_g1_i1	4662	UniRef50_Q9Y265	Cluster: RuvB-like 1	84.65	0	28.7764	99.7807	NP_003698.1	4506753	NP_003698.1	4506753	ruvB-like 1	A7S760	A7S760_NEMVE	Predicted protein	v1g186514	Nematostella vectensis (Starlet sea anemone)		ATP binding; ATP-dependent 5'-3' DNA helicase activity	ATP-dependent 5'-3' DNA helicase activity	GO:0005524; GO:0043141	K04499;	IPR003593;IPR027417;IPR027238;IPR010339;	0	91.87	2.733	4.817	2.529	3.067	5.527	2.998	2.934	3.693	2.977	3.341	4.319	2.186	2.623	5.156	3.51	5.524	5.316	6.426	4.942	8.181	7.173	4.684	7.42	5.496
c148496_g1_i1	1176	UniRef50_G8HTA3	Cluster: Ferritin	51.77	1e-65	54.3478	96.087			NP_002023.2	56682959	ferritin heavy chain	A7S8I5	A7S8I5_NEMVE	Predicted protein	v1g208427	Nematostella vectensis (Starlet sea anemone)		ferric iron binding; ferroxidase activity	cellular iron ion homeostasis; ferroxidase activity; iron ion transport	GO:0006879; GO:0008199; GO:0004322; GO:0006826		IPR001519;IPR009078;IPR012347;IPR014034;IPR008331;	2e-63	53.72	1355.15	2069.03	1103.69	1172.69	1822.01	1294.76	1203.42	1665.62	1377.99	1246.23	1395.83	1018.8	1291.96	2202.59	1622.42	2122.36	1849.3	1891.94	1608.73	2142.81	2240.88	2468.99	1979.88	1766.73
c148545_g2_i3	2572	UniRef50_A7S038	Cluster: Predicted protein	66.79	1e-122	29.9044	94.9091	NP_001094346.1	154937350	NP_001094346.1	154937350	phytanoyl-CoA dioxygenase domain-containing protein 1 isoform a	A7S038	A7S038_NEMVE	Predicted protein	v1g164778	Nematostella vectensis (Starlet sea anemone)						IPR008775;	2e-100	66.79	6.032	6.634	4.182	5.392	8.295	4.188	5.393	6.03	4.596	6.797	6.584	4.723	5.72	10.699	6.319	9.962	6.711	9.522	7.575	13.292	10.02	6.128	11.197	8.882
c148616_g1_i1	4053	UniRef50_O15294	Cluster: UDP-N-acetylglucosamine--peptide N-acetylglucosaminyltransferase 110 kDa subunit	71.13	0	59.3788	82.0268	NP_858058.1	32307148	NP_858058.1	32307148	UDP-N-acetylglucosamine--peptide N-acetylglucosaminyltransferase 110 kDa subunit isoform 1	A7RN48	A7RN48_NEMVE	Predicted protein	v1g239520	Nematostella vectensis (Starlet sea anemone)					K09667;	IPR029489;IPR013026;IPR011990;IPR001440;IPR019734;	0	86.03	54.835	48.938	29.295	34.005	46.033	38.716	31.489	42.666	31.16	42.257	40.716	33.529	45.776	52.385	42.689	56.864	50.249	39.518	39.448	52.188	50.481	47.247	43.209	47.238
c148622_g2_i1	7448	UniRef50_A7S716	Cluster: Predicted protein	77.01	3e-112	10.4846	98.8889	NP_001167594.1	291621677	NP_001167594.1	291621677	uncharacterized protein C18orf63	Q3S380	Q3S380_NEMVE	Sox family protein B2		Nematostella vectensis (Starlet sea anemone)						IPR009071;	1e-96	77.01	7.135	12.933	8.178	9.259	12.15	7.948	6.419	9.025	8.235	7.027	9.755	6.655	8.399	10.907	10.63	14.977	14.393	12.872	11.639	11.984	14.429	13.1	13.796	12.874
c148633_g2_i2	1252	UniRef50_A0A075AJV2	Cluster: Uncharacterized protein (Fragment)	31.17	5	16.6536	8.04233																	?	?	1.134	1.789	0.777	1.11	1.961	0.874	0.739	1.71	1.289	1.728	1.391	0.616	1.203	1.299	1.177	2.219	1.799	1.127	1.164	2.37	1.891	1.347	1.947	0.851
c148673_g1_i1	1616	UniRef50_A7RGF1	Cluster: Predicted protein	35.24	1e-25	18.9288	19.0926						A7RGF1	A7RGF1_NEMVE	Predicted protein	v1g238064	Nematostella vectensis (Starlet sea anemone)	extracellular region	calcium ion binding		GO:0005509; GO:0005576		IPR026823;IPR000742;IPR001881;IPR013032;IPR000152;IPR018097;IPR024731;IPR023413;IPR009030;IPR001507;	2e-24	35.58	0	2.208	0.427	0.066	2.028	0.549	0	1.892	0.513	0.094	5.394	0.138	1.184	1.279	0.208	0.038	0.045	0.558	1.002	2.02	0.401	0.781	0.473	2.753
c148698_g2_i2	632	UniRef50_A7SIP6	Cluster: Predicted protein	56.52	0.19	10.5754	6.8323																	?	?	6.872	6.252	5.364	6.445	8.968	6.332	6.596	5.706	4.642	6.943	6.826	5.923	9.432	9.202	8.386	8.819	8.348	7.592	6.821	9.321	9.342	11.379	8.912	9.005
c148715_g1_i2	2310	UniRef50_A7T8V9	Cluster: Predicted protein (Fragment)	47.34	3e-24	21.5411	31.25			XP_011526685.1	768004502	PREDICTED: PWWP domain-containing protein MUM1 isoform X4	A7T8V9	A7T8V9_NEMVE	Predicted protein (Fragment)	v1g223943	Nematostella vectensis (Starlet sea anemone)							3e-22	41.9	4.099	3.746	2.091	2.136	4.374	2.643	2.868	3.46	1.756	2.157	3.561	2.24	3.665	5.305	2.7	3.122	4.885	3.801	3.396	4.13	4.162	3.657	4.304	4.048
c148715_g1_i3	1395	UniRef50_A7T8V9	Cluster: Predicted protein (Fragment)	46.1	1e-18	32.4877	28.4091						A7T8V9	A7T8V9_NEMVE	Predicted protein (Fragment)	v1g223943	Nematostella vectensis (Starlet sea anemone)							7e-17	40.51	1.66	2.013	1.598	1.872	1.067	1.027	1.963	1.234	1.106	1.749	0.579	0.435	2.169	2.935	1.335	1.278	0.945	1.822	1.479	1.512	1.942	1.636	1.232	1.92
c148744_g1_i1	2388	UniRef50_A7RHY2	Cluster: Predicted protein	33.85	1e-10	64.2092	80.5901						A7RHY2	A7RHY2_NEMVE	Predicted protein	v1g238402	Nematostella vectensis (Starlet sea anemone)							2e-46	33.08	9.392	14.368	8.386	8.374	14.832	8.955	8.89	12.273	8.828	7.488	9.702	8.47	10.35	15.568	12.736	13.873	11.37	12.245	11.343	11.397	13.802	13.817	11.331	12.524
c148772_g1_i2	3971	UniRef50_F1NNS8	Cluster: Uncharacterized protein (Fragment)	74.36	6e-94	14.4626	67.0139						A7RK73	A7RK73_NEMVE	Predicted protein	v1g198315	Nematostella vectensis (Starlet sea anemone)		peroxiredoxin activity	peroxiredoxin activity	GO:0051920	K03386;	IPR000866;IPR024706;IPR019479;IPR012336;	1e-100	92.35	5.637	13.334	8.035	5.824	9.622	6.769	8.393	13.011	8.383	4.419	9.492	5.912	7.954	8.448	11.817	11.596	8.213	17.898	12.097	26.156	20.503	12.448	18.546	14.69
c148773_g1_i1	1540	UniRef50_Q5WXJ8	Cluster: Uncharacterized protein	29.63	1.7	10.281	33.5526																	?	?	10.03	15.934	7.772	13.286	14.582	10.225	8.283	13.881	13.162	9.739	13.316	7.504	11.998	17.323	9.819	16.63	14.042	18.191	10.704	17.58	18.735	19.709	17.439	14.671
c148774_g1_i1	2656	UniRef50_Q6PE18	Cluster: Phosphatidylinositol 4-kinase type 2-alpha	59.67	4e-172	46.5013	89.038	NP_060895.1	13559514	NP_060895.1	13559514	phosphatidylinositol 4-kinase type 2-alpha	A7SM03	A7SM03_NEMVE	Predicted protein	v1g123184	Nematostella vectensis (Starlet sea anemone)		phosphotransferase activity, alcohol group as acceptor	phosphotransferase activity, alcohol group as acceptor	GO:0016773	K13711;	IPR000403;	0	82.72	14.908	23.593	12.524	17.003	25.751	14.332	15.893	17.018	12.284	12.902	15.981	12.195	16.685	23.818	18.699	30.06	27.976	22.609	20.702	26.664	25.056	21.399	23.833	23.94
c148781_g1_i1	1227	UniRef50_A7SQK0	Cluster: Predicted protein (Fragment)	59.41	4e-118	72.7564	97.8873	NP_068744.1	11345458	NP_068744.1	11345458	UPF0554 protein C2orf43 isoform a	A7SQK0	A7SQK0_NEMVE	Predicted protein (Fragment)	v1g127691	Nematostella vectensis (Starlet sea anemone)						IPR029058;IPR019363;	6e-93	59.8	1.984	3.764	1.587	2.183	3.009	1.86	2.195	2.226	1.403	1.33	1.433	1.698	2.121	3.342	2.413	2.93	3.436	3.076	2.385	4.683	3.145	2.909	4.331	3.112
c148797_g1_i1	2839	UniRef50_A7RNE5	Cluster: Predicted protein	46.37	2e-136	48.2854	93.5872	NP_037368.1	7106299	NP_037368.1	7106299	ataxin-10 isoform 1	A7RNE5	A7RNE5_NEMVE	Predicted protein	v1g239571	Nematostella vectensis (Starlet sea anemone)						IPR011989;IPR016024;IPR019156;	8e-115	46.47	1.093	1.407	0.952	1.251	1.24	0.681	1.004	1.315	0.753	0.89	1.306	0.785	1.259	1.884	1.533	1.998	1.736	1.548	1.622	1.873	2.035	1.989	1.5	1.542
c148817_g1_i1	704	UniRef50_A0A061ESN1	Cluster: Laccase 11	32.5	7.7	30.0279	51.6779																	?	?	24.574	94.532	35.819	45.513	84.329	63.028	64.61	70.824	18.831	81.665	40.305	40.545	80.747	139.297	97.729	161.84	126.584	18.671	42.215	0	45.127	28.917	0	66.543
c148817_g1_i2	470	?		?	?																			?	?	16.77	76.538	25.036	34.184	68.315	47.843	59.14	54.16	15.534	102.149	44.582	24.837	53.408	69.976	96.987	112.229	103.682	18.583	43.064	1.298	35.497	33.045	0.804	76.853
c148817_g1_i3	673	UniRef50_S1R282	Cluster: Uncharacterized protein	35.94	5	26.1314	27.2727																	?	?	15.566	107.456	32.119	42.417	108.369	60.975	69.585	72.149	16.937	104.6	48.216	44.6	84.175	188.519	132.546	89.182	140.617	17.437	45.687	1.095	51.848	36.221	0.143	96.443
c148822_g1_i1	1124	UniRef50_UPI000359741A	Cluster: PREDICTED: pyridoxine-5''''-phosphate oxidase-like isoform X1	48.03	5e-75	60.0175	84.0532	NP_060599.1	8922498	NP_060599.1	8922498	pyridoxine-5'-phosphate oxidase	A7RG83	A7RG83_NEMVE	Predicted protein	v1g80869	Nematostella vectensis (Starlet sea anemone)		FMN binding; pyridoxamine-phosphate oxidase activity	pyridoxamine-phosphate oxidase activity; pyridoxine biosynthetic process	GO:0010181; GO:0004733; GO:0008615	K00275;	IPR000659;IPR019740;IPR011576;IPR019576;IPR012349;	5e-81	62.22	5.141	11.107	4.412	3.077	4.499	4.208	5.515	8.226	3.513	5.76	3.75	4.086	6.97	8.329	7.604	4.871	4.903	4.447	4.541	8.824	12.733	7.882	8.92	4.616
c148854_g1_i1	2038	UniRef50_A7S6Z4	Cluster: Predicted protein (Fragment)	74.09	2e-152	43.5328	99.6667	XP_005258219.1	530424977	XP_005258219.1	530424977	PREDICTED: mRNA cap guanine-N7 methyltransferase isoform X1	A7S6Z4	A7S6Z4_NEMVE	Predicted protein (Fragment)	v1g12461	Nematostella vectensis (Starlet sea anemone)	nucleus	mRNA (guanine-N7-)-methyltransferase activity	mRNA (guanine-N7-)-methyltransferase activity	GO:0004482; GO:0005634	K00565;	IPR016899;IPR004971;IPR029063;	2e-122	74.09	17.6	28.103	16.322	20.032	30.058	14.982	15.055	20.468	17.051	18.788	23.734	12.662	19.138	27.07	20.054	32.059	26.429	28.575	24.089	30.613	31.479	25.238	31.021	27.875
c148864_g2_i1	692	UniRef50_P36241	Cluster: 60S ribosomal protein L19	70.89	7e-60	67.1875	77.3399			XP_005257621.1	530412640	PREDICTED: 60S ribosomal protein L19 isoform X1	A0A074SLP1	A0A074SLP1_9APIC	Ribosomal protein RPL19	HHA_289530	Hammondia hammondi	ribosome	structural constituent of ribosome	translation	GO:0005840; GO:0003735; GO:0006412		IPR000196;IPR015972;IPR015974;	7e-50	73.58	0.071	3.82	0.427	1.449	1.586	0.559	0.86	2.792	1.791	3.582	2.265	0.297	1.903	1.963	3.768	4.506	3.373	2.028	0.544	1.128	4.882	6.117	2.027	2.213
c148890_g1_i2	3386	UniRef50_A7RY11	Cluster: Predicted protein	80.7	3e-60	9.90415	98.2609	XP_011519670.1	767983635	XP_011519670.1	767983635	PREDICTED: bromo adjacent homology domain-containing 1 protein isoform X3	A7RY11	A7RY11_NEMVE	Predicted protein	v1g97320	Nematostella vectensis (Starlet sea anemone)		chromatin binding		GO:0003682		IPR001025;	1e-50	80.7	6.518	7.054	4.466	5.363	6.844	4.635	5.162	5.534	3.399	4.66	5.288	4.086	5.322	7.348	6.368	8.915	6.873	5.496	6.64	7.041	7.615	7.646	6.688	7.662
c148908_g1_i2	882	UniRef50_R7T6P9	Cluster: Uncharacterized protein	36.27	1e-10	34.0022	67.1429			NP_060282.1	8923390	MICOS complex subunit MIC19	C3YVF6	C3YVF6_BRAFL	Putative uncharacterized protein	BRAFLDRAFT_119372	Branchiostoma floridae (Florida lancelet) (Amphioxus)					K17563;	IPR007964;	2e-10	36.84	14.685	20.071	10.706	15.121	20.301	15.592	11.746	17.271	11.497	13.531	19.162	12.026	14.668	30.372	16.959	25.891	19.673	22.286	20.13	33.547	22.774	19.677	24.243	21.538
c148909_g1_i6	6205	UniRef50_V4ANK7	Cluster: Uncharacterized protein (Fragment)	43.37	0	47.5828	95.1056			NP_005853.2	62243696	cohesin subunit SA-1	V4ANK7	V4ANK7_LOTGI	Uncharacterized protein (Fragment)	LOTGIDRAFT_113757	Lottia gigantea (Giant owl limpet)						IPR016024;IPR020839;IPR013721;	0	43.38	0	0.652	0.285	0.47	0.221	0.244	0	0.374	0	0	1.327	0.138	0	0	0.386	0.336	0.27	0	0.41	0.395	1.387	0.396	0.67	0.52
c148960_g1_i1	771	?		?	?																			?	?	1.215	3.401	0.744	1.59	1.961	1.575	1.346	2.519	0.935	2.22	1.749	1.03	1.828	3.381	2.136	3.612	3.256	1.763	1.402	2.584	4.234	2.342	2.893	1.532
c148962_g1_i1	898	UniRef50_A7SJ87	Cluster: Predicted protein	94.9	1e-107	51.4786	98.7342	NP_003482.1	10835057	NP_003482.1	10835057	N-alpha-acetyltransferase 10 isoform 1	A7SJ87	A7SJ87_NEMVE	Predicted protein	v1g230324	Nematostella vectensis (Starlet sea anemone)		N-acetyltransferase activity	N-acetyltransferase activity	GO:0008080	K00670;	IPR016181;IPR000182;	4e-82	94.9	14.068	13.614	11.111	11.385	16.437	13.203	11.801	13.315	9.718	13.583	11.904	11.633	14.422	14.209	13.755	16.457	19.745	18.103	16.991	15.719	15.724	15.442	14.394	20.015
c149049_g1_i1	2846	UniRef50_Q7SZP7	Cluster: Structure specific recognition protein 1a	58.32	0	47.9613	87.2587	XP_011543520.1	767968656	XP_011543520.1	767968656	PREDICTED: FACT complex subunit SSRP1 isoform X1	A7SAG6	A7SAG6_NEMVE	Predicted protein (Fragment)	v1g110962	Nematostella vectensis (Starlet sea anemone)	nucleus	DNA binding		GO:0003677; GO:0005634	K09272;	IPR013719;IPR011993;IPR000969;IPR024954;	0	78.62	5.597	9.719	5.298	5.853	8.584	5.824	5.096	6.991	4.608	6.252	5.467	4.808	7.14	10.947	7.624	9.549	9.247	9.091	7.021	9.253	9.321	8.898	10.099	9.695
c149052_g1_i1	3647	UniRef50_Q12965	Cluster: Unconventional myosin-Ie	64.89	0	87.6753	99.1877	NP_036467.2	27544941	NP_036467.2	27544941	unconventional myosin-If	K1QZI3	K1QZI3_CRAGI	Myosin-Ie	CGI_10023160	Crassostrea gigas (Pacific oyster) (Crassostrea angulata)	myosin complex	ATP binding; motor activity	motor activity	GO:0005524; GO:0003774; GO:0016459		IPR000048;IPR001609;IPR010926;IPR027417;IPR001452;	0	66.64	13.906	18.776	12.48	12.204	15.793	11.282	10.081	14.185	9.558	11.813	12.241	10.487	14.725	19.078	16.138	18.907	18.747	11.52	13.69	14.432	17.595	14.63	15.591	15.172
c149089_g1_i2	1012	UniRef50_G8YZT4	Cluster: Putative glycoside hydrolase family 45	25	0.39	22.3518	22.2222																	?	?	0.132	1.808	0.536	1.073	0.836	0.518	1.059	1.791	0.547	1.979	2.107	0.244	0.748	0.585	3.036	2.402	2.465	0.98	0.248	0.88	2.497	4.224	0.375	1.334
c149103_g1_i2	891	UniRef50_A7RRC4	Cluster: Predicted protein	46.24	2e-10	30.6843	18.3838						A7RRC4	A7RRC4_NEMVE	Predicted protein	v1g240133	Nematostella vectensis (Starlet sea anemone)							4e-15	50.63	3.907	5.097	3.656	4.018	4.816	4.584	3.518	4.482	3.41	3.163	4.245	3.354	3.901	4.363	3.599	5.889	3.139	8.572	3.883	8.136	5.714	5.155	6.34	4.805
c149147_g2_i1	1058	UniRef50_V4UT04	Cluster: Uncharacterized protein	30.28	0.33	25.8364	82.5397																	?	?	0.162	1.5	0.383	2.079	7.421	0.193	0	5.595	5.383	0.147	9.06	0.159	0.975	7.129	0.564	4.16	0.441	4.614	4.159	18.506	4.625	7.261	5.438	3.036
c149148_g1_i1	5356	UniRef50_C5K9Y5	Cluster: Clathrin heavy chain	59.88	0	91.6452	96.1672	NP_001275582.1	568815719	NP_001275582.1	568815719	clathrin heavy chain 1 isoform 2	F0VC81	F0VC81_NEOCL	Clathrin heavy chain	NCLIV_042820	Neospora caninum (strain Liverpool)	clathrin coat of coated pit; clathrin coat of trans-Golgi network vesicle	structural molecule activity	intracellular protein transport; vesicle-mediated transport	GO:0030132; GO:0030130; GO:0006886; GO:0005198; GO:0016192		IPR016024;IPR000547;IPR016025;IPR001473;IPR016341;IPR011990;	0	55.21	0.02	0.354	0.055	0.273	0.058	0.03	0.132	0.293	0.217	0.293	0.316	0.011	0.246	0.248	0.514	0.336	0.324	0.098	0.057	0.135	0.391	0.631	0.179	0.114
c149217_g1_i2	2086	UniRef50_A7SNM0	Cluster: Predicted protein	53.7	6e-118	45.7803	97.8593			NP_036250.2	31083028	nocturnin	A7SNM0	A7SNM0_NEMVE	Predicted protein	v1g246401	Nematostella vectensis (Starlet sea anemone)						IPR005135;	4e-96	53.7	0.86	1.23	0.832	0.894	1.778	0.803	1.136	1.042	0.673	0.827	1.032	1.157	1.155	1.458	0.86	1.057	0.837	1.773	1.383	2.471	1.788	1.305	1.964	0.955
c149234_g1_i1	1657	UniRef50_O14562	Cluster: Ubiquitin domain-containing protein UBFD1	64.47	2e-99	40.5341	72.8155	NP_061989.2	77917604	NP_061989.2	77917604	ubiquitin domain-containing protein UBFD1	A7RUD6	A7RUD6_NEMVE	Predicted protein (Fragment)	v1g93761	Nematostella vectensis (Starlet sea anemone)						IPR000626;IPR029071;	1e-109	83.33	4.848	8.023	2.967	5.439	8.055	4.676	3.463	6.111	5.315	5.247	5.762	4.086	4.99	7.863	5.023	9.799	8.941	6.544	7.06	10.178	8.869	8.192	9.01	8.598
c149282_g1_i3	1402	UniRef50_A7S7U8	Cluster: Predicted protein	70.81	3e-87	38.8499	99.4595	XP_006720301.1	578826075	XP_006720301.1	578826075	PREDICTED: glucosamine 6-phosphate N-acetyltransferase isoform X1	A7S7U8	A7S7U8_NEMVE	Predicted protein	v1g107874	Nematostella vectensis (Starlet sea anemone)		N-acetyltransferase activity	N-acetyltransferase activity	GO:0008080	K00621;	IPR016181;IPR000182;	1e-70	70.81	6.73	13.698	6.7	9.739	15.332	7.593	6.96	8.57	7.607	7.237	10.229	6.082	7.793	16.004	9.622	13.796	12.117	14.234	13.337	19.149	15.858	10.855	16.814	12.874
c149282_g2_i1	2338	UniRef50_Q99653	Cluster: Calcineurin B homologous protein 1	58.29	3e-66	24.1902	98.9744	NP_009167.1	6005731	NP_009167.1	6005731	calcineurin B homologous protein 1	A7S7U9	A7S7U9_NEMVE	Predicted protein	v1g186732	Nematostella vectensis (Starlet sea anemone)		calcium ion binding		GO:0005509	K17610;	IPR011992;IPR018247;IPR002048;	3e-73	74.09	15.191	18.822	12.097	13.794	19.609	15.074	13.29	15.49	11.257	13.97	14.253	11.728	14.252	22.251	14.516	23.134	22.039	20.797	18.555	21.992	20.287	19.773	21.261	20.63
c149311_g1_i1	1935	UniRef50_A7S3Y1	Cluster: Predicted protein (Fragment)	69.37	2e-107	33.7907	99.5475	NP_660312.2	150170658	NP_660312.2	150170658	protein FAM92A1 isoform 1	A7S3Y1	A7S3Y1_NEMVE	Predicted protein (Fragment)	v1g53826	Nematostella vectensis (Starlet sea anemone)						IPR009602;	7e-84	69.37	2.5	3.615	2.222	2.889	3.393	2.419	1.765	3.48	2.258	2.189	3.044	2.399	2.5	3.59	2.709	3.209	2.681	3.634	3.387	5.518	3.7	2.47	4.545	3.547
c149325_g1_i1	1362	UniRef50_E4X374	Cluster: Whole genome shotgun assembly, reference scaffold set, scaffold scaffold_9	54.95	1e-17	19.639	41.0628			NP_004069.1	4758086	cysteine and glycine-rich protein 1 isoform 1	E4X374	E4X374_OIKDI	Whole genome shotgun assembly, reference scaffold set, scaffold scaffold_9	GSOID_T00017713001	Oikopleura dioica (Tunicate)		zinc ion binding		GO:0008270		IPR001781;	4e-18	55.26	42.326	52.666	95.043	67.286	83.166	89.76	51.882	69.62	65.548	55.997	69.591	61.476	50.208	83.005	74.906	76.482	62.384	75.861	79.259	74.485	58.333	110.214	46.406	53.026
c149336_g1_i1	1384	UniRef50_H3BEJ8	Cluster: Uncharacterized protein	65.97	1e-54	30.1847	92.1569	NP_003341.1	4507797	NP_003341.1	4507797	ubiquitin-conjugating enzyme E2 variant 2	T1D7E5	T1D7E5_CROHD	Ubiquitin-conjugating enzyme E2		Crotalus horridus (Timber rattlesnake)		acid-amino acid ligase activity	acid-amino acid ligase activity	GO:0016881		IPR000608;IPR016135;	2e-45	65.25	33.956	38.484	25.594	28.858	39.113	28.409	25.092	32.488	22.583	25.731	25.673	24.614	31.477	49.827	32.365	45.912	46.821	35.256	33.8	50.484	43.349	38.028	39.745	41.695
c149358_g1_i1	559	UniRef50_UPI000359B95E	Cluster: PREDICTED: uncharacterized protein LOC101856412	30.26	0.039	38.8401	55.1471																	?	?	0.283	3.783	1.018	1.43	1.528	0.193	0.695	2.6	1.437	2.241	2.707	0.138	2.434	1.706	3.135	3.891	3.373	0.421	1.574	0.688	4.296	5.999	1.286	2.781
c149366_g1_i1	1743	UniRef50_K6YP00	Cluster: Citronellyl-CoA dehydrogenase	58.31	6e-166	64.0722	98.4375	XP_005246574.1	530370275	XP_005246574.1	530370275	PREDICTED: long-chain specific acyl-CoA dehydrogenase, mitochondrial isoform X1	A7STN4	A7STN4_NEMVE	Predicted protein	v1g247336	Nematostella vectensis (Starlet sea anemone)		acyl-CoA dehydrogenase activity; flavin adenine dinucleotide binding	acyl-CoA dehydrogenase activity	GO:0003995; GO:0050660		IPR006089;IPR006091;IPR009075;IPR013786;IPR009100;	0	78.64	18.845	33.275	16.246	17.473	20.224	13.651	16.29	26.195	14.998	15.95	17.14	11.951	17.159	24.68	26.689	25.487	21.4	22.805	19.328	30.783	33.863	26.479	28.904	21.755
c149386_g1_i1	2206	UniRef50_P09606	Cluster: Glutamine synthetase	67.23	7e-179	47.3027	94.1019	NP_001028216.1	74271837	NP_001028216.1	74271837	glutamine synthetase	Q6S3M2	Q6S3M2_AIPPA	Glutamine synthetase (EC 6.3.1.2)		Aiptasia pallida (Pale anemone)		ATP binding; glutamate-ammonia ligase activity	glutamate-ammonia ligase activity; glutamine biosynthetic process	GO:0005524; GO:0004356; GO:0006542		IPR008147;IPR014746;IPR008146;IPR027303;IPR027302;	0	100	60.169	269.804	72.7	115.227	197.014	92.871	80.515	163.451	99.912	77.005	128.721	63.121	78.654	274.29	173.416	236.016	243.22	262.115	203.919	394.847	312.981	213.337	368.561	268.688
c149404_g1_i1	1547	UniRef50_I1F319	Cluster: Uncharacterized protein	36.84	9e-62	77.5588	47.8208						I1F319	I1F319_AMPQE	Uncharacterized protein		Amphimedon queenslandica (Sponge)							5e-56	36.96	1.417	1.798	0.92	1.091	2.884	1.504	1.699	1.427	0.992	1.33	1.633	1.242	1.619	2.211	0	2.738	2.699	1.734	2.137	2.798	2.878	2.214	1.902	1.901
c149404_g3_i2	1600	UniRef50_I1F319	Cluster: Uncharacterized protein	30.14	5e-32	64.6589	39.5884						I1F319	I1F319_AMPQE	Uncharacterized protein		Amphimedon queenslandica (Sponge)							1e-31	29.86	3.492	5.162	3.251	3.039	4.729	2.755	3.838	3.47	2.772	4.283	2.823	2.484	3.437	5.305	4.776	7.138	4.813	3.468	4.159	3.949	4.306	5.475	4.241	4.011
c149475_g1_i1	1350	UniRef50_T2MFA3	Cluster: B-cell receptor-associated protein 31	51.97	1e-53	49.9636	92.562	NP_001243376.1	374253794	NP_001243376.1	374253794	B-cell receptor-associated protein 31 isoform b	T2MFA3	T2MFA3_HYDVU	B-cell receptor-associated protein 31	BCAP31	Hydra vulgaris (Hydra) (Hydra attenuata)	endoplasmic reticulum; integral component of membrane		intracellular protein transport	GO:0005783; GO:0016021; GO:0006886		IPR008417;	5e-43	51.06	28.652	57.744	27.094	32.152	49.917	24.862	20.89	35.513	28.046	23.532	35.364	22.555	28.854	62.043	39.149	53.569	61.916	50.313	43.932	75.219	54.942	47.803	65.131	51.002
c149479_g1_i2	852	UniRef50_Q5ENI8	Cluster: Putative uncharacterized protein (Fragment)	76.47	3e-97	64.5905	88.4615						Q5ENI8	Q5ENI8_HETTR	Putative uncharacterized protein (Fragment)		Heterocapsa triquetra (Dinoflagellate) (Glenodinium triquetrum)							2e-79	71.57	0.354	8.125	1.149	4.874	2.701	0.935	3.375	10.593	3.673	7.593	5.741	0	5.937	3.024	12.43	11.154	15.22	2.782	2.414	2.494	10.637	22.393	3.206	5.836
c149502_g1_i1	1356	UniRef50_P26641	Cluster: Elongation factor 1-gamma	51.03	9e-146	91.5156	99.7712			NP_001395.1	4503481	elongation factor 1-gamma	A7RIW1	A7RIW1_NEMVE	Predicted protein	v1g178546	Nematostella vectensis (Starlet sea anemone)		translation elongation factor activity	translation elongation factor activity	GO:0003746	K03233;	IPR010987;IPR004045;IPR004046;IPR012336;IPR001662;	2e-146	65.41	1220.76	1245.61	889.37	1019.53	1427.1	1184.07	1008.75	1261.93	1019.97	1115.18	1208	980.363	1144.29	1361.42	1181.54	1440.5	1254.96	1433.34	1224.59	1586.61	1446.55	1685.91	1435.01	1459.97
c149519_g1_i1	1149	UniRef50_P49691	Cluster: 60S ribosomal protein L4-2	63.27	1e-158	86.6553	84.0295			NP_000959.2	16579885	60S ribosomal protein L4	A7SZ61	A7SZ61_NEMVE	Predicted protein	v1g237610	Nematostella vectensis (Starlet sea anemone)	ribosome	structural constituent of ribosome	translation	GO:0005840; GO:0003735; GO:0006412	K02930;	IPR025755;IPR002136;IPR013000;IPR023574;	6e-167	82.75	1063.2	1014.17	759.558	701.287	1069.21	922.445	791.934	1005.61	825.088	959.515	942.393	725.534	898.774	973.591	909.204	1157.2	1026.97	1092.09	975.509	1505.54	1133.64	1191.46	1079.99	1133.44
c149528_g1_i1	1226	UniRef50_A7S0M8	Cluster: Predicted protein	72.41	3e-180	82.6784	99.711	XP_011530410.1	767932305	XP_011530410.1	767932305	PREDICTED: LRP2-binding protein isoform X2	A7S0M8	A7S0M8_NEMVE	Predicted protein	v1g184207	Nematostella vectensis (Starlet sea anemone)						IPR006597;IPR011990;	4e-141	73.02	1.994	2.972	1.97	2.418	2.672	1.86	2.283	2.863	1.756	1.707	2.486	1.263	1.828	2.945	3.332	3.324	2.276	2.537	2.833	5.755	3.7	2.502	3.509	2.677
c149530_g1_i1	3213	UniRef50_A7RYG1	Cluster: Predicted protein	49.75	0	72.9721	75.8231						A7RYG1	A7RYG1_NEMVE	Predicted protein	v1g241554	Nematostella vectensis (Starlet sea anemone)						IPR003961;IPR007110;IPR013783;IPR003599;IPR003598;IPR001507;	0	50	15.566	25.354	13.454	14.791	22.897	15.328	14.096	19.557	13.812	11.928	17.003	12.822	15.142	23.976	20.875	27.784	23.19	26.401	21.246	24.181	29.3	22.597	27.19	24.205
c149533_g1_i1	581	UniRef50_L0PAD8	Cluster: I WGS project CAKM00000000 data, strain SE8, contig 91	36.36	2.3	30.7953	8.68385																	?	?	12.985	10.995	7.127	8.12	9.814	6.769	7.643	8.883	7.049	13.51	8.154	5.912	11.136	11.393	10.185	12.797	11.307	8.542	10.189	11.747	12.189	15.047	10.34	15.011
c149540_g1_i1	1874	UniRef50_A7RFS8	Cluster: Predicted protein (Fragment)	52.11	2e-176	70.9339	98.6696	XP_005264800.1	530373683	XP_005264800.1	530373683	PREDICTED: EGF domain-specific O-linked N-acetylglucosamine transferase isoform X1	A7RFS8	A7RFS8_NEMVE	Predicted protein (Fragment)	v1g79962	Nematostella vectensis (Starlet sea anemone)		transferase activity, transferring glycosyl groups	transferase activity, transferring glycosyl groups	GO:0016757	K18134;	IPR007657;	2e-143	52.11	2.449	2.684	2.529	1.741	2.192	1.647	1.886	2.175	1.426	2.084	2.781	1.613	2.651	3.659	1.543	2.949	1.862	2.763	3.511	4.051	3.196	2.385	3.099	2.951
c149623_g3_i1	214	UniRef50_Q4S690	Cluster: Chromosome 9 SCAF14729, whole genome shotgun sequence (Fragment)	34.29	5.8	47.7064	4.97076																	?	?	5.971	2.069	0	1.035	1.202	0	1.787	1.113	0	1.309	0	1.061	2.159	2.767	1.612	3.651	1.34	0	1.908	3.25	0	2.16	0	0
c149660_g1_i3	1337	UniRef50_A7SMF8	Cluster: Predicted protein	54.65	4e-22	18.8971	17.0341						A7S0Y9	A7S0Y9_NEMVE	Predicted protein (Fragment)	v1g100165	Nematostella vectensis (Starlet sea anemone)	integral component of membrane	substrate-specific transmembrane transporter activity	substrate-specific transmembrane transporter activity	GO:0016021; GO:0022891		IPR020846;IPR005828;IPR003663;IPR005829;	8e-22	67.14	0.972	1.892	0.569	1.703	1.798	0.549	1.346	1.437	0.969	0.649	1.538	0.69	0.833	2.211	0.86	2.152	0.9	1.861	1.841	3.261	2.456	1.839	1.884	1.286
c149678_g1_i1	1970	UniRef50_A7SPF6	Cluster: Predicted protein	65.23	6e-147	48.3275	99.0741						C3ZDF4	C3ZDF4_BRAFL	Putative uncharacterized protein	BRAFLDRAFT_119501	Branchiostoma floridae (Florida lancelet) (Amphioxus)						IPR003347;	2e-121	49.12	10.03	11.2	6.82	8.694	11.948	8.446	7.401	9.581	6.17	9.373	9.586	7.812	8.949	11.502	10.492	12.086	10.453	12.5	10.78	15.922	11.5	11.924	13.269	12.457
c149686_g1_i1	1385	UniRef50_L7Y8U2	Cluster: FoxQ2a	39.11	2e-29	42.0866	71.3768						L7Y8U2	L7Y8U2_NEMVE	FoxQ2a		Nematostella vectensis (Starlet sea anemone)	nucleus	sequence-specific DNA binding; sequence-specific DNA binding transcription factor activity	sequence-specific DNA binding transcription factor activity; transcription, DNA-templated	GO:0005634; GO:0043565; GO:0003700; GO:0006351		IPR001766;IPR018122;IPR011991;	2e-26	39.3	8.876	9.961	11.724	4.328	13.303	9.798	3.529	11.737	9.558	5.215	15.286	7.196	6.856	7.526	4.806	11.173	2.294	6.485	9.502	12.988	4.656	6.352	4.983	8.806
c149703_g1_i2	1552	UniRef50_Q08752	Cluster: Peptidyl-prolyl cis-trans isomerase D	54.69	7e-117	72.7503	96.7568	NP_005029.1	4826932	NP_005029.1	4826932	peptidyl-prolyl cis-trans isomerase D	A7S3C4	A7S3C4_NEMVE	Predicted protein	v1g103092	Nematostella vectensis (Starlet sea anemone)		peptidyl-prolyl cis-trans isomerase activity	peptidyl-prolyl cis-trans isomerase activity; protein folding	GO:0003755; GO:0006457	K05864;	IPR029000;IPR020892;IPR002130;IPR023114;IPR011990;IPR001440;IPR019734;	5e-116	65.09	7.216	11.974	5.485	7.565	8.93	6.281	7.423	8.549	6.159	8.776	7.88	5.509	6.506	13.099	9.137	14.007	11.667	11.011	9.454	14.759	11.613	11.25	14.412	11.956
c149731_g1_i1	2954	UniRef50_I1GH02	Cluster: Uncharacterized protein	71.23	6e-95	21.8375	23.956	NP_055331.1	7657387	NP_055331.1	7657387	CCR4-NOT transcription complex subunit 3	C3YWD4	C3YWD4_BRAFL	Putative uncharacterized protein	BRAFLDRAFT_118862	Branchiostoma floridae (Florida lancelet) (Amphioxus)	nucleus		regulation of transcription, DNA-templated	GO:0005634; GO:0006355	K12580;	IPR007207;	1e-83	75.45	11.75	16.055	8.867	9.099	13.063	8.264	7.853	10.148	7.938	9.457	10.471	7.005	10.568	17.858	11.906	15.708	12.594	9.826	10.551	15.922	15.549	11.774	15.421	12.476
c149731_g1_i2	1366	UniRef50_V9KRX8	Cluster: CCR4-NOT transcription complex subunit 3 (Fragment)	57.53	4e-66	54.7876	57.4661						A7SLB3	A7SLB3_NEMVE	Predicted protein (Fragment)	v1g122631	Nematostella vectensis (Starlet sea anemone)	nucleus		regulation of transcription, DNA-templated	GO:0005634; GO:0006355	K12580;	IPR007282;	2e-61	91.41	14.463	12.915	10.148	10.811	12.9	8.629	10.599	13.406	8.303	9.666	12.157	7.674	12.462	17.501	11.58	21.347	18.792	14.567	10.828	17.4	16.464	18.458	10.313	14.869
c149734_g1_i2	2923	UniRef50_A7SB72	Cluster: Predicted protein	46.85	0	65.8816	96.6325						A7SB72	A7SB72_NEMVE	Predicted protein	v1g232965	Nematostella vectensis (Starlet sea anemone)	membrane	calcium channel activity	calcium channel activity	GO:0005262; GO:0016020		IPR013122;IPR002153;	1e-156	46.85	2.793	5.703	2.813	3.538	3.96	4.34	3.574	3.986	2.281	3.822	4.193	3.142	4.043	5.196	5.369	4.698	4.948	4.927	4.179	5.552	5.128	5.208	5	6.092
c149746_g1_i1	2530	UniRef50_Q9U5L1	Cluster: Signal recognition particle receptor subunit alpha homolog	51.61	0	75.515	99.8371	NP_003130.2	23308697	NP_003130.2	23308697	signal recognition particle receptor subunit alpha isoform 1	A7RR36	A7RR36_NEMVE	Predicted protein	v1g90575	Nematostella vectensis (Starlet sea anemone)	signal recognition particle receptor complex	GTPase activity; GTP binding; signal recognition particle binding	GTPase activity; SRP-dependent cotranslational protein targeting to membrane	GO:0005525; GO:0003924; GO:0006614; GO:0005047; GO:0005785	K13431;	IPR003593;IPR011012;IPR027417;IPR007222;IPR013822;IPR000897;	0	71.78	37.144	44.81	25.485	30.731	41.295	27.748	27.64	32.984	24.305	27.281	32.267	24.37	33.967	43.342	36.192	54.395	53.01	36.598	37.826	40.521	46.926	43.129	40.325	46.85
c149769_g1_i2	1560	UniRef50_I1FWJ6	Cluster: Uncharacterized protein	57.07	4e-124	72.9508	81.0526			NP_951058.1	40068055	metal transporter CNNM2 isoform 2	A7SZ75	A7SZ75_NEMVE	Predicted protein	v1g219848	Nematostella vectensis (Starlet sea anemone)		adenyl nucleotide binding		GO:0030554	K16302;	IPR000644;IPR002550;	3e-150	67.56	3.36	4.016	2.562	3.397	4.845	3.151	3.309	3.996	2.509	3.634	3.971	3.089	3.712	6.237	3.501	5.793	4.615	4.967	4.646	6.737	5.745	4.203	5.974	6.044
c149770_g1_i1	1325	UniRef50_Q9Y315	Cluster: Deoxyribose-phosphate aldolase	67.6	2e-159	71.365	99.6855	NP_057038.2	116063554	NP_057038.2	116063554	deoxyribose-phosphate aldolase isoform 1	A7S9A2	A7S9A2_NEMVE	Predicted protein	v1g235129	Nematostella vectensis (Starlet sea anemone)	cytoplasm	deoxyribose-phosphate aldolase activity	deoxyribonucleotide catabolic process; deoxyribose-phosphate aldolase activity	GO:0005737; GO:0009264; GO:0004139	K01619;	IPR013785;IPR011343;IPR002915;	4e-160	87.85	3.603	4.65	2.912	3.293	4.922	3.832	3.408	3.774	2.612	4.618	4.288	2.929	3.826	4.928	4.667	7.013	4.992	6.593	5.419	7.075	6.639	5.133	5.242	6.092
c149789_g1_i1	2709	UniRef50_A2BGH2		59.39	3e-178	52.6679				XP_011528350.1	768024205	PREDICTED: peptidyl-prolyl cis-trans isomerase-like 2 isoform X1	A7T106	A7T106_NEMVE	Predicted protein	v1g248427	Nematostella vectensis (Starlet sea anemone)		peptidyl-prolyl cis-trans isomerase activity; ubiquitin-protein transferase activity	peptidyl-prolyl cis-trans isomerase activity; protein folding; ubiquitin-protein transferase activity	GO:0003755; GO:0006457; GO:0004842	K10598;	IPR029000;IPR020892;IPR002130;IPR027799;IPR003613;IPR013083;	0	74.75	4.635	6.336	3.93	3.406	6.104	4.442	2.923	5.413	2.429	4.901	3.16	3.11	4.574	7.219	4.618	4.448	6.063	2.537	4.169	3.904	4.07	4.663	3.224	5.864
c149793_g1_i1	2194	UniRef50_Q9UMS4	Cluster: Pre-mRNA-processing factor 19	67.58	0	68.2654	99.8016	NP_055317.1	7657381	NP_055317.1	7657381	pre-mRNA-processing factor 19	A7RLW2	A7RLW2_NEMVE	Predicted protein	v1g199033	Nematostella vectensis (Starlet sea anemone)		ubiquitin-protein transferase activity	ubiquitin-protein transferase activity	GO:0004842	K10599;	IPR020472;IPR013915;IPR003613;IPR015943;IPR001680;IPR019775;IPR017986;IPR013083;	0	81.3	9.939	15.515	9.688	12.608	16.495	9.636	9.474	11.433	8.714	10.546	12.283	7.621	11.809	14.517	11.055	20.463	18.378	18.515	16.562	23.29	19.033	17.752	24.386	19.079
c149811_g1_i4	3342	UniRef50_A7RLE6	Cluster: Predicted protein	65.04	0	90.2884	99.2857	XP_005253595.1	530399509	XP_005253595.1	530399509	PREDICTED: C2 domain-containing protein 5 isoform X10	A7RLE6	A7RLE6_NEMVE	Predicted protein	v1g239114	Nematostella vectensis (Starlet sea anemone)						IPR000008;	0	65.04	3.876	5.237	3.503	3.764	4.393	3.273	3.221	4.836	3.068	4.294	3.95	2.717	3.958	6.078	5.557	6.879	6.027	3.605	3.883	4.322	5.488	5.401	4.813	5.278
c149819_g1_i1	799	UniRef50_A7S994	Cluster: Predicted protein (Fragment)	73.43	2e-47	52.2755	54.4061						A7S994	A7S994_NEMVE	Predicted protein (Fragment)	v1g24914	Nematostella vectensis (Starlet sea anemone)	integral component of membrane	G-protein coupled receptor activity	G-protein coupled receptor activity	GO:0004930; GO:0016021		IPR000276;IPR017452;	5e-38	73.43	2.004	2.767	2.792	1.891	3.249	2.307	1.29	2.104	2.429	1.121	1.106	2.006	0.852	3.173	2.077	3.257	3.175	2.929	2.709	1.851	3.895	3.529	2.75	2.09
c149820_g1_i1	695	UniRef50_W2TNN1	Cluster: PH domain protein	30.77	0.49	21.9236	10.3659																	?	?	13.602	27.004	12.108	16.993	27.703	17.665	15.022	20.407	20.598	17.185	19.9	9.913	18.475	26.297	21.923	31.655	28.462	27.948	18.784	36.921	33.791	28.66	29.994	27.393
c149822_g1_i1	2307	UniRef50_A7SGR2	Cluster: Predicted protein (Fragment)	47.89	1e-156	64.2796	99.8	NP_115689.1	14150078	NP_115689.1	14150078	nitric oxide-associated protein 1	A7SGR2	A7SGR2_NEMVE	Predicted protein (Fragment)	v1g21779	Nematostella vectensis (Starlet sea anemone)		GTP binding		GO:0005525		IPR006073;IPR027417;	2e-131	47.89	2.429	2.917	2.014	1.891	2.941	2.104	2.129	2.691	1.255	2	2.275	1.719	2.159	3.193	2.373	3.689	3.238	2.733	2.929	3.419	3.196	3.155	3.054	3.358
c149828_g1_i1	1689	UniRef50_A5PLN9	Cluster: Trafficking protein particle complex subunit 13	57.87	3e-150	70.4889	96.8825	NP_001087225.1	148277004	NP_001087225.1	148277004	trafficking protein particle complex subunit 13 isoform 3	A7RX74	A7RX74_NEMVE	Predicted protein (Fragment)	v1g163738	Nematostella vectensis (Starlet sea anemone)						IPR010378;	1e-158	73.13	4.139	4.994	3.394	3.623	5.95	3.242	2.879	4.118	3.239	3.466	4.056	3.566	4.176	5.335	3.985	6.283	5.325	5.505	4.646	7.91	5.714	5.005	6.581	5.486
c149842_g1_i1	1232	UniRef50_U4U4E9	Cluster: Uncharacterized protein	23.53	0.0006	21.7079	69.1781	NP_991330.1	45387955	NP_991330.1	45387955	protein QIL1 precursor												?	?	11.528	15.142	10.247	12.543	18.331	13.335	11.779	14.013	10.676	12.441	11.735	10.317	11.524	22.578	13.834	19.685	17.406	19.279	17.525	27.86	17.564	16.512	20.198	19.164
c149851_g1_i1	2980	UniRef50_T2M323	Cluster: TBC1 domain family member 30	49.03	0	62.2442	70.2646	NP_056094.1	310923111	NP_056094.1	310923111	TBC1 domain family member 30	A7SN40	A7SN40_NEMVE	Predicted protein (Fragment)	v1g23326	Nematostella vectensis (Starlet sea anemone)		Rab GTPase activator activity	Rab GTPase activator activity	GO:0005097		IPR000195;	7e-161	76.56	6.295	6.7	3.832	4.206	6.2	4.198	4.092	5.727	3.73	3.938	4.203	3.959	5.17	6.604	4.934	5.803	6.027	5.016	4.799	6.432	6.557	5.839	6.554	5.836
c149859_g1_i1	510	UniRef50_A7SFS6		48.15	1e-08	31.0212							A7SFS6	A7SFS6_NEMVE	Predicted protein	v1g116678	Nematostella vectensis (Starlet sea anemone)	integral component of membrane	ATPase activity, coupled to transmembrane movement of substances; ATP binding	ATPase activity, coupled to transmembrane movement of substances	GO:0005524; GO:0042626; GO:0016021		IPR003593;IPR011527;IPR003439;IPR017871;IPR027417;	1e-06	48.15	2.044	4.333	1.992	1.346	3.326	1.077	1.059	1.821	1.654	1.183	2.707	0.764	1.553	2.152	1.127	4.189	2.321	1.92	1.803	4.028	2.898	2.395	5.715	1.816
c149860_g1_i1	4695	UniRef50_Q658Y4	Cluster: Protein FAM91A1	58.21	0	52.4508	98.21	NP_659400.2	84000432	NP_659400.2	84000432	protein FAM91A1	A7RMC1	A7RMC1_NEMVE	Predicted protein	v1g160479	Nematostella vectensis (Starlet sea anemone)						IPR028097;IPR028091;	0	71.18	6.477	7.035	5.156	4.968	6.306	5.153	5.261	5.767	3.901	5.969	4.572	3.991	6.24	7.407	6.24	7.686	7.745	4.545	5.905	6.567	6.362	7.432	5.313	6.177
c149861_g1_i1	1895	UniRef50_A7RFR7	Cluster: Predicted protein	64.19	7e-90	35.288	87.6923	XP_011543171.1	767967767	XP_011543171.1	767967767	PREDICTED: folate receptor beta isoform X1	A7RFR7	A7RFR7_NEMVE	Predicted protein	v1g236292	Nematostella vectensis (Starlet sea anemone)					K13649;	IPR004269;IPR018143;	5e-80	64.19	3.583	15.077	5.2	7.791	15.072	5.255	5.228	8.782	5.167	4.367	6.689	3.439	7.623	12.186	10.729	14.17	17.073	8.278	8.472	10.765	13.628	11.026	17.055	12.533
c149878_g1_i4	1275	?		?	?																			?	?	4.534	13.455	5.791	8.732	16.591	10.032	6.397	11.494	9.147	3.843	14.769	7.918	6.771	14.665	7.644	17.475	8.366	19.808	11.648	27.623	18.869	12.074	20.734	12.741
c149897_g1_i2	2485	UniRef50_Q96B02	Cluster: Ubiquitin-conjugating enzyme E2 W	74.15	7e-72	17.0558	96.6887						T1JFH0	T1JFH0_STRMM	Uncharacterized protein		Strigamia maritima (European centipede) (Geophilus maritimus)		acid-amino acid ligase activity	acid-amino acid ligase activity	GO:0016881		IPR000608;IPR016135;	2e-63	76.19	0.223	0.96	0.799	0.583	0.961	0.579	0	0.253	0.719	0	1.138	0.499	0.682	0.902	0.761	1.316	0.441	0.97	0.773	1.704	0.853	1.54	1.581	0.88
c149897_g1_i5	2286	UniRef50_Q96B02	Cluster: Ubiquitin-conjugating enzyme E2 W	74.5	6e-74	18.7957	98.0132	NP_060769.4	402169569	NP_060769.4	402169569	ubiquitin-conjugating enzyme E2 W isoform 2	T1JFH0	T1JFH0_STRMM	Uncharacterized protein		Strigamia maritima (European centipede) (Geophilus maritimus)		acid-amino acid ligase activity	acid-amino acid ligase activity	GO:0016881		IPR000608;IPR016135;	3e-65	76.16	1.215	2.003	1.412	1.92	2.624	1.596	0.816	2.236	1.494	1.037	2.981	1.433	1.6	3.391	0.831	2.719	1.961	3.615	2.013	5.845	2.24	2.16	3.831	2.223
c149905_g1_i1	725	UniRef50_B8CCS4	Cluster: Uncharacterized protein	47.06	9e-56	75.4743	85.7143						B8CCU1	B8CCU1_THAPS	Uncharacterized protein	THAPSDRAFT_24932	Thalassiosira pseudonana (Marine diatom) (Cyclotella nana)			cell redox homeostasis	GO:0045454		IPR012336;IPR017937;IPR013766;	2e-51	55.61	0.061	1.985	0.504	1.91	1.067	0.396	1.61	2.327	1.517	1.56	1.78	0	1.6	1.745	3.135	3.151	1.763	1.469	0.763	0.937	3.71	3.411	1.232	1.107
c149905_g2_i1	827	UniRef50_B8CCS4	Cluster: Uncharacterized protein	51.47	5e-66	71.5815	93.5484						B8CCU1	B8CCU1_THAPS	Uncharacterized protein	THAPSDRAFT_24932	Thalassiosira pseudonana (Marine diatom) (Cyclotella nana)			cell redox homeostasis	GO:0045454		IPR012336;IPR017937;IPR013766;	4e-58	54.76	0.162	4.156	0.427	1.534	0.625	0.224	0.949	2.904	0.855	2.44	2.202	0	0.634	1.943	3.095	3.574	3.472	3.096	0.925	3.532	4.471	5.679	2.643	1.986
c149911_g2_i1	1433	UniRef50_A7T0M0	Cluster: Predicted protein	31.25	7e-06	23.1984	18.5629						G5CAT6	G5CAT6_HETGA	C-type lectin domain family 4 member A	GW7_12145	Heterocephalus glaber (Naked mole rat)		carbohydrate binding		GO:0030246	K10057;	IPR001304;IPR016186;IPR016187;	8e-08	32.79	1.376	1.733	1.456	1.355	2.48	1.057	0.86	2.529	2.315	1.309	2.444	0.722	1.411	2.053	1.938	3.055	1.448	2.234	1.469	2.855	2.487	1.583	2.75	1.92
c149929_g1_i1	2059	UniRef50_P52292	Cluster: Importin subunit alpha-1	51.34	0	73.5912	97.9206	XP_011523085.1	767994706	XP_011523085.1	767994706	PREDICTED: importin subunit alpha-1 isoform X1	A7T055	A7T055_NEMVE	Importin subunit alpha	v1g195115	Nematostella vectensis (Starlet sea anemone)	cytoplasm; nucleus	protein transporter activity	protein import into nucleus; protein transporter activity	GO:0005737; GO:0005634; GO:0006606; GO:0008565	K15043;	IPR011989;IPR016024;IPR000225;IPR002652;IPR024931;	0	68.64	4.342	7.864	5.069	5.552	8.228	4.411	5.051	5.565	5.212	4.734	5.52	4.001	5.587	9.41	6.833	11.673	8.321	10.913	7.413	11.701	10.123	7.989	12.242	9.657
c149934_g1_i4	972	UniRef50_A7S2Z9	Cluster: Dimethylaniline monooxygenase [N-oxide-forming]	42.51	9e-70	97.8766	60						A7S2Z9	A7S2Z9_NEMVE	Dimethylaniline monooxygenase [N-oxide-forming] (EC 1.14.13.8)	v1g185021	Nematostella vectensis (Starlet sea anemone)	endoplasmic reticulum membrane	flavin adenine dinucleotide binding; N,N-dimethylaniline monooxygenase activity; NADP binding	N,N-dimethylaniline monooxygenase activity	GO:0004499; GO:0050661; GO:0005789; GO:0050660		IPR012143;IPR000960;IPR020946;IPR002253;	2e-62	42.51	0.506	3.457	0.241	1.214	2.74	0.64	1.643	1.68	0.639	0.67	1.359	0.732	2.528	2.776	2.452	1.921	2.339	1.773	1.183	2.2	1.778	2.748	1.322	2.894
c149935_g1_i3	700	UniRef50_A7RPI9	Cluster: Predicted protein	42.53	3e-09	35.2528	56.9536						A7RPI9	A7RPI9_NEMVE	Predicted protein	v1g200173	Nematostella vectensis (Starlet sea anemone)							3e-11	42.53	35.777	59.477	30.849	31.342	63.163	53.322	48.419	52.824	48.724	47.378	50.176	42.954	48.948	69.014	52.805	33.288	39.256	57.16	56.897	101.51	67.408	60.636	68.462	58.475
c149942_g1_i1	234	UniRef50_A0A016VBR6	Cluster: Uncharacterized protein	33.33	5.5	63.8655	7.67857																	?	?	3.32	5.404	8.276	3.067	7.152	4.411	2.658	5.787	4.14	1.948	3.845	5.487	3.996	11.036	3.56	3.612	2.986	2.429	5.648	7.131	5.858	4.021	8.545	2.336
c149965_g1_i1	1699	UniRef50_A7S9R0	Cluster: Predicted protein	60.07	5e-92	47.6852	88.2166			XP_011534309.1	767943295	PREDICTED: BEN domain-containing protein 3 isoform X1	A7S9R0	A7S9R0_NEMVE	Predicted protein	v1g243810	Nematostella vectensis (Starlet sea anemone)						IPR018379;	2e-76	60.07	3.502	3.839	2.529	3.369	4.297	3.324	2.746	3.177	2.737	3.058	3.729	2.707	2.756	5.771	4.054	3.862	3.94	5.202	4.522	5.823	3.124	3.454	5.733	4.001
c149966_g1_i1	239	UniRef50_Q15TL1	Cluster: FAD-binding 9, siderophore-interacting	37.5	0.76	48.9712	14.9606																	?	?	6.741	8.703	6.995	4.309	8.382	1.037	4.974	10.866	2.589	7.331	9.018	3.672	4.498	15.895	8.89	13.133	6.522	5.692	5.295	31.065	20.575	7.55	10.68	12.022
c149974_g1_i1	1100	?		?	?																			?	?	36.911	45.64	30.17	29	38.92	36.896	35.173	42.494	27.407	39.775	30.065	30.027	36.496	47.735	46.397	43.664	46.003	36.011	32.799	39.866	44.233	49.738	34.405	41.827
c149977_g2_i2	1701	UniRef50_A7RHA5	Cluster: Predicted protein	40.78	3e-28	28.3815	68.4			XP_011533169.1	767977145	PREDICTED: protein sprouty homolog 2 isoform X1	A7RHA5	A7RHA5_NEMVE	Predicted protein	v1g238264	Nematostella vectensis (Starlet sea anemone)							2e-25	40.86	6.589	8.424	3.514	4.545	7.613	5.143	4.886	6	3.866	4.011	5.678	4.246	5.341	6.703	5.933	7.061	7.016	4.438	5.934	7.696	6.66	6.908	8.554	8.059
c149979_g1_i1	1809	UniRef50_P25788	Cluster: Proteasome subunit alpha type-3	73.44	2e-125	39.0761	94.1176	NP_002779.1	4506183	NP_002779.1	4506183	proteasome subunit alpha type-3 isoform 1	A7SIA2	A7SIA2_NEMVE	Proteasome subunit alpha type (EC 3.4.25.1)	v1g235516	Nematostella vectensis (Starlet sea anemone)	cytoplasm; nucleus; proteasome core complex, alpha-subunit complex	threonine-type endopeptidase activity	threonine-type endopeptidase activity; ubiquitin-dependent protein catabolic process	GO:0005737; GO:0005634; GO:0019773; GO:0004298; GO:0006511	K02727;	IPR029055;IPR000426;IPR023332;IPR001353;	2e-120	88.75	15.697	25.261	14.297	13.691	21.56	16.324	13.776	18.151	10.482	15.918	12.768	12.376	15.985	21.16	18.136	22.913	29.46	19.602	22.677	22.195	20.174	22.361	22.091	25.255
c149980_g1_i1	488	UniRef50_UPI0003F0D6B5	Cluster: PREDICTED: tolloid-like protein 1-like	37.67	1e-16	83.0986	43.3962						A0A026W5W0	A0A026W5W0_CERBI	Metalloendopeptidase (EC 3.4.24.-)	X777_10528	Cerapachys biroi (Ant)		calcium ion binding; metalloendopeptidase activity; zinc ion binding	metalloendopeptidase activity	GO:0005509; GO:0004222; GO:0008270		IPR015446;IPR000859;IPR000742;IPR001881;IPR013032;IPR000152;IPR018097;IPR024079;IPR001506;IPR006026;	4e-15	36.97	13.734	7.287	1.949	3.519	1.682	11.089	10.456	6.546	2.064	17.479	1.654	8.321	11.468	9.965	10.858	1.902	3.724	3.605	4.598	5.856	6.505	5.646	4.34	4.379
c150006_g1_i1	1698	UniRef50_T2MAY6	Cluster: E3 ubiquitin-protein ligase Hakai (Fragment)	59.38	2e-46	22.1772	34.1463	NP_001271220.1	546230945	NP_001271220.1	546230945	E3 ubiquitin-protein ligase Hakai isoform 2	T2MAY6	T2MAY6_HYDVU	E3 ubiquitin-protein ligase Hakai (Fragment)	CBLL1	Hydra vulgaris (Hydra) (Hydra attenuata)		ligase activity; zinc ion binding	ligase activity	GO:0016874; GO:0008270		IPR001841;IPR017907;	4e-40	59.38	6.366	8.498	5.682	5.495	8.872	6.027	4.147	6.516	4.015	6.074	6.574	5.116	6.742	7.486	5.963	9.107	10.552	9.081	7.766	9.309	8.304	8.363	7.876	8.447
c150009_g1_i1	4298	UniRef50_Q04832	Cluster: DNA-binding protein HEXBP	35.23	5e-34	13.9817	94.4649	NP_060399.1	8923625	NP_060399.1	8923625	peroxisome assembly protein 26 isoform a	E9AST6	E9AST6_LEIMU	Putative universal minicircle sequence binding protein (UMSBP)	LMXM_36_1640	Leishmania mexicana (strain MHOM/GT/2001/U1103)		nucleic acid binding; zinc ion binding		GO:0003676; GO:0008270	K09250;	IPR001878;	8e-44	35.88	22.195	27.796	16.202	21.35	26.194	17.056	19.621	21.379	14.428	17.562	19.552	15.051	21.799	27.556	21.982	36.737	31.835	26.724	22.362	30.591	30.256	31.836	27.69	27.79
c150010_g1_i1	1277	UniRef50_Q9UHW5	Cluster: GPN-loop GTPase 3	64.34	1e-122	62.5096	93.662			NP_057385.3	256818742	GPN-loop GTPase 3 isoform 1	A7SY87	A7SY87_NEMVE	Predicted protein	v1g137669	Nematostella vectensis (Starlet sea anemone)		nucleotide binding		GO:0000166	K06883;	IPR004130;IPR030228;IPR027417;	3e-123	80.46	3.988	1.947	2.441	2.493	1.644	4.696	3.772	0	0	2.555	1.317	1.645	3.125	3.619	2.067	2.162	4.012	0.647	3.015	2.336	0	0.717	0.571	2.715
c150046_g1_i1	1850	UniRef50_A7RK85	Cluster: Predicted protein	56.39	1e-104	41.5736	82.0433						A7RK85	A7RK85_NEMVE	Predicted protein	v1g238889	Nematostella vectensis (Starlet sea anemone)						IPR013320;IPR000884;	3e-86	54.26	3.674	7.762	3.864	4.846	6.777	3.181	2.79	4.452	2.715	1.55	5.467	1.592	3.125	8.627	5.458	9.376	9.247	7.484	6.344	8.813	8.828	5.016	8.519	7.955
c150062_g1_i1	2656	UniRef50_A7S574	Cluster: Predicted protein (Fragment)	77.27	2e-53	12.1807	81.9549	NP_001253972.1	388490192	NP_001253972.1	388490192	zinc finger protein AEBP2 isoform c	A7S574	A7S574_NEMVE	Predicted protein (Fragment)	v1g105088	Nematostella vectensis (Starlet sea anemone)		metal ion binding; nucleic acid binding		GO:0046872; GO:0003676	K17452;	IPR007087;IPR015880;IPR013087;	3e-47	77.27	2.53	2.907	1.762	1.967	3.047	1.687	1.798	2.317	1.722	1.906	2.318	1.847	2.339	2.558	2.67	2.757	2.986	3.066	2.156	2.313	3.412	2.877	2.822	2.762
c150082_g1_i1	1667	UniRef50_W4ZC91	Cluster: Uncharacterized protein	62.9	8e-129	50.0295	85.1515	NP_006105.1	5174723	NP_006105.1	5174723	mitochondrial import receptor subunit TOM40 homolog	A7S6J4	A7S6J4_NEMVE	Predicted protein	v1g243212	Nematostella vectensis (Starlet sea anemone)	mitochondrial outer membrane		transmembrane transport	GO:0005741; GO:0055085	K11518;	IPR023614;IPR027246;	3e-144	82.99	7.854	11.088	7.039	6.681	10.516	7.125	8.471	8.742	6.33	7.09	7.227	6.591	9.375	9.192	9.038	11.548	13.196	10.413	8.863	13.687	12.322	12.202	11.912	10.461
c150087_g1_i2	2293	UniRef50_O43396	Cluster: Thioredoxin-like protein 1	53.85	9e-101	36.6209	98.6159	NP_004777.1	4759274	NP_004777.1	4759274	thioredoxin-like protein 1	A7S3A4	A7S3A4_NEMVE	Predicted protein	v1g165919	Nematostella vectensis (Starlet sea anemone)		protein disulfide oxidoreductase activity	cell redox homeostasis; glycerol ether metabolic process; protein disulfide oxidoreductase activity	GO:0045454; GO:0006662; GO:0015035		IPR008979;IPR010400;IPR005746;IPR012336;IPR017937;IPR013766;	8e-123	73.87	2.702	7.128	2.113	3.51	5.306	3.009	2.989	3.136	2.612	2.618	2.792	1.751	2.604	4.274	3.847	5.562	6.711	5.525	4.703	6.263	5.57	4.107	6.018	5.855
c150097_g1_i1	429	UniRef50_R1F306	Cluster: Non-specific lipid transfer protein	61.26	4e-31	75.286	70.9677			NP_001278957.1	635372938	peroxisomal multifunctional enzyme type 2 isoform 5	R1F306	R1F306_EMIHU	Non-specific lipid transfer protein	EMIHUDRAFT_235617	Emiliania huxleyi CCMP1516						IPR003033;	2e-26	56.92	0.708	19.13	2.397	6.897	6.459	0.285	1.39	11.524	6.878	9.31	9.913	0.202	4.716	7.843	14.012	15.611	14.528	10.129	3.473	12.288	19.804	23.773	17.287	11.398
c150110_g1_i1	1882	UniRef50_M7BCS2	Cluster: ER lumen protein-retaining receptor	77.42	8e-109	33.9603	26.5683	NP_006845.1	5803050	NP_006845.1	5803050	ER lumen protein-retaining receptor 2 isoform 1	A7RJJ4	A7RJJ4_NEMVE	ER lumen protein-retaining receptor	v1g236409	Nematostella vectensis (Starlet sea anemone)	endoplasmic reticulum; integral component of membrane	ER retention sequence binding	protein retention in ER lumen; protein transport	GO:0046923; GO:0005783; GO:0016021; GO:0006621; GO:0015031	K10949;	IPR000133;	1e-104	86.79	48.358	67.901	38.03	52.711	72.198	54.592	47.449	52.996	37.49	42.089	54.937	46.34	49.819	71.027	59.134	91.814	82.902	75.734	67.477	91.704	80.337	78.463	81.088	73.694
c150121_g1_i1	5308	UniRef50_A5X540	Cluster: Kinesin-like protein	60.59	0	53.2333	99.3871	NP_004512.1	4758648	NP_004512.1	4758648	kinesin-1 heavy chain	T2MIH0	T2MIH0_HYDVU	Kinesin-like protein	KIF5C	Hydra vulgaris (Hydra) (Hydra attenuata)	kinesin complex; microtubule	ATP binding; microtubule motor activity	microtubule-based movement; microtubule motor activity	GO:0005524; GO:0005871; GO:0005874; GO:0003777; GO:0007018		IPR027640;IPR019821;IPR001752;IPR027417;	0	56.28	20.475	21.823	15.468	14.632	19.436	14.891	13.191	18.88	13.23	14.107	16.676	13.66	18.144	22.459	17.265	23.355	23.91	16.751	17.649	17.422	19.619	21.153	17.019	22.115
c150151_g1_i1	1490	UniRef50_A7S2H6	Cluster: Predicted protein (Fragment)	59.09	4e-67	34.7855	98.8701						A7S2H6	A7S2H6_NEMVE	Predicted protein (Fragment)	v1g101837	Nematostella vectensis (Starlet sea anemone)		nucleic acid binding; nucleotide binding		GO:0003676; GO:0000166	K14411;	IPR012677;IPR000504;	7e-55	59.43	45.463	57.325	38.95	37.628	60.971	42.883	36.871	50.083	38.152	47.933	48.511	38.666	51.439	79.386	47.821	69.411	56.051	63.596	54.588	96.308	66.175	57.962	66.328	62.835
c150164_g2_i1	216	?		?	?																			?	?	0.719	3.01	2.146	0.997	1.163	1.443	0	2.145	0	0	2.497	1.03	0	2.667	0	1.182	1.295	3.164	1.841	4.717	1.912	0	4.956	0
c150187_g1_i1	1853	UniRef50_Q5T8I3	Cluster: Protein FAM102B	67.61	5e-57	22.5584	39.1667	NP_001010883.2	162809336	NP_001010883.2	162809336	protein FAM102B	W5MMI1	W5MMI1_LEPOC	Uncharacterized protein		Lepisosteus oculatus (Spotted gar)						IPR019448;	2e-52	42.6	12.52	14.34	10.093	11.047	16.178	11.638	8.967	13.386	10.048	10.63	11.346	9.383	13.371	17.065	13.488	17.571	14.537	14.224	13.68	14.782	15.19	16.715	13.635	14.973
c150199_g1_i1	823	UniRef50_A7SMY7	Cluster: Predicted protein (Fragment)	74.47	2e-70	50.4182	98.5915	NP_060336.3	34147498	NP_060336.3	34147498	transmembrane protein 70, mitochondrial isoform a	A7SMY7	A7SMY7_NEMVE	Predicted protein (Fragment)	v1g124307	Nematostella vectensis (Starlet sea anemone)						IPR009724;	1e-54	74.47	3.006	3.131	2.069	1.929	3.614	2.013	2.746	2.742	2.566	2.252	2.918	1.497	2.566	3.827	1.968	3.276	3.589	3.987	3.301	5.326	4.049	3.647	4.661	2.705
c150203_g1_i2	2710	UniRef50_V5GXA9	Cluster: Uncharacterized protein	27.45	3e-06	16.2917	18.5606						V5GXA9	V5GXA9_ANOGL	Uncharacterized protein		Anoplophora glabripennis (Asian longhorn beetle) (Anoplophora nobilis)		N-acetylmuramoyl-L-alanine amidase activity	N-acetylmuramoyl-L-alanine amidase activity; peptidoglycan catabolic process	GO:0008745; GO:0009253		IPR015510;	2e-06	27.45	1.893	0.969	1.27	1.035	0	1.027	1.478	0.88	1.483	4.357	0.558	1.518	3.74	1.646	1.256	0.826	0	2.361	0.601	3.069	1.747	2.994	0.938	1.088
c150215_g1_i2	2882	UniRef50_A7S3V0	Cluster: Predicted protein	58.11	0	76.2197	96.2387	XP_005256073.1	530424043	XP_005256073.1	530424043	PREDICTED: pyruvate dehydrogenase phosphatase regulatory subunit, mitochondrial isoform X1	A7S3V0	A7S3V0_NEMVE	Predicted protein	v1g185314	Nematostella vectensis (Starlet sea anemone)	cytoplasm	aminomethyltransferase activity; oxidoreductase activity	aminomethyltransferase activity; glycine catabolic process; oxidoreductase activity	GO:0004047; GO:0005737; GO:0006546; GO:0016491	K17509;	IPR006076;IPR013977;IPR006222;IPR029043;IPR027266;	0	58.19	5.313	4.109	2.496	3.51	5.2	2.48	2.967	3.551	1.916	4.283	3.634	2.696	3.172	4.244	3.075	4.957	3.535	4.291	2.862	5.258	4.912	3.176	4.831	3.434
c150218_g1_i1	2460	UniRef50_P17563	Cluster: Selenium-binding protein 1	66.31	0	56.4574	99.7881	NP_003935.2	16306550	NP_003935.2	16306550	selenium-binding protein 1 isoform 1	A7S5L3	A7S5L3_NEMVE	Predicted protein (Fragment)	v1g105540	Nematostella vectensis (Starlet sea anemone)		selenium binding		GO:0008430	K17285;	IPR008826;IPR015943;	0	79.61	20.343	40.468	16.432	18.678	34.499	25.594	22.401	30.818	18.443	20.83	22.965	20.57	28.456	41.488	28.321	32.193	37.889	32.935	33.781	52.267	39.588	27.024	40.325	35.357
c150220_g3_i1	1466	UniRef50_C3YWE3	Cluster: Putative uncharacterized protein	47	2e-34	38.7659	84.9558	NP_004702.2	22035696	NP_004702.2	22035696	synaptogyrin-1 isoform 1a	T1JEK9	T1JEK9_STRMM	Uncharacterized protein		Strigamia maritima (European centipede) (Geophilus maritimus)	integral component of membrane			GO:0016021		IPR008253;	3e-33	47.72	19.068	27.153	17.57	22.62	27.789	17.584	14.537	21.53	17.929	16.327	22.228	16.027	19.839	32.335	20.835	33.192	32.294	29.761	25.386	41.231	32.466	32.328	35.637	28.604
c150229_g1_i1	1644	UniRef50_A7SF26	Cluster: Predicted protein	46.99	1e-119	76.555	71.6724						A7SBB1	A7SBB1_NEMVE	Predicted protein (Fragment)	v1g112072	Nematostella vectensis (Starlet sea anemone)		gamma-glutamyltransferase activity	gamma-glutamyltransferase activity; glutathione metabolic process	GO:0003840; GO:0006749	K18592;	IPR000101;IPR029055;	4e-149	64.2	2.621	6.746	2.66	3.256	5.94	3.293	3.397	4.168	3.148	1.77	4.762	2.293	3.987	6.098	4.213	7.782	4.435	7.269	5.257	9.501	9.136	4.609	9.206	6.328
c150243_g1_i1	915	UniRef50_I1G762	Cluster: Uncharacterized protein	52.71	3e-41	40.8163	67.0157						A7SH53	A7SH53_NEMVE	Predicted protein	v1g245244	Nematostella vectensis (Starlet sea anemone)		GTP binding	small GTPase mediated signal transduction	GO:0005525; GO:0007264	K07934;	IPR027417;IPR005225;IPR001806;	2e-50	72.87	5.131	8.116	3.613	5.297	10.093	4.045	5.603	7.487	3.182	6.053	7.522	2.781	5.975	6.683	6.863	10.318	5.559	13.078	7.613	7.583	11.048	8.823	10.43	9.26
c150252_g4_i1	390	?		?	?																			?	?	8.066	6.476	4.631	8.845	9.535	3.364	7.379	6.152	4.266	9.143	6.584	2.855	10.161	13.753	4.944	11.211	9.337	7.465	6.897	11.803	9.434	8.684	5.179	10.622
c150253_g1_i1	2398	UniRef50_O60488	Cluster: Long-chain-fatty-acid--CoA ligase 4	53.89	0	86.4643	98.5935	XP_011529191.1	768037499	XP_011529191.1	768037499	PREDICTED: long-chain-fatty-acid--CoA ligase 4 isoform X1	A7T2D4	A7T2D4_NEMVE	Predicted protein	v1g195566	Nematostella vectensis (Starlet sea anemone)		catalytic activity	catalytic activity	GO:0003824	K01897;	IPR020845;IPR000873;	0	77.86	7.712	37.487	9.579	15.121	27.847	11.414	16.864	23.858	9.501	5.844	10.945	7.377	17.926	49.262	23.485	37.179	33.607	28.252	31.043	52.267	44.017	20.212	46.263	36.067
c150280_g1_i1	1576	UniRef50_A7RFQ8	Cluster: Predicted protein	73.33	1e-160	55.708	99.6743	NP_006782.1	5803102	NP_006782.1	5803102	mortality factor 4-like protein 1 isoform 1	A7RFQ8	A7RFQ8_NEMVE	Predicted protein	v1g177252	Nematostella vectensis (Starlet sea anemone)	nucleus			GO:0005634	K11339;	IPR000953;IPR016197;IPR008676;IPR026541;IPR025995;	8e-129	73.33	4.909	8.265	3.591	4.272	5.517	3.456	4.699	5.413	3.638	3.466	4.709	3.195	5.739	7.863	4.677	8.983	5.478	7.279	5.152	11.476	8.54	7.475	7.724	6.905
c150341_g1_i1	1220	UniRef50_A7SIF0	Cluster: Predicted protein (Fragment)	51.7	5e-55	42.4658	92.1053						A7SIF0	A7SIF0_NEMVE	Predicted protein (Fragment)	v1g119483	Nematostella vectensis (Starlet sea anemone)		nucleic acid binding; nucleotide binding		GO:0003676; GO:0000166		IPR012677;IPR000504;	6e-45	49.46	12.59	21.105	11.166	13.832	20.109	12.177	12.43	13.376	8.942	10.493	15.433	9.797	14.933	19.772	14.991	21.001	21.004	20.503	17.105	25.795	20.554	16.854	22.788	20.261
c150349_g1_i2	416	UniRef50_A7RLB0	Cluster: Predicted protein (Fragment)	83.33	0.073	12.5296	10.4938																	?	?	1.65	5.144	1.609	2.493	5.835	2.104	2.559	4.583	1.905	0.817	3.75	0.212	3.883	4.75	2.828	5.562	2.96	4.007	3.272	3.475	3.206	3.989	4.875	2.847
c150350_g1_i1	2000	UniRef50_I1FIM8	Cluster: Uncharacterized protein	46.13	2e-82	49.5084	83.5544	NP_872578.1	33188463	NP_872578.1	33188463	28S ribosomal protein S9, mitochondrial	I1FIM8	I1FIM8_AMPQE	Uncharacterized protein		Amphimedon queenslandica (Sponge)	ribosome	structural constituent of ribosome	translation	GO:0005840; GO:0003735; GO:0006412		IPR020568;IPR014721;IPR000754;	3e-68	46.13	7.024	8.433	4.806	6.248	9.391	6.851	5.857	7.487	5.224	7.111	7.743	5.498	5.398	8.795	8.356	9.405	10.183	8.601	7.727	8.079	8.9	9.004	9.233	8.891
c150355_g1_i1	1005	UniRef50_Q8N945	Cluster: PRELI domain-containing protein 2	35.03	8e-28	47.7495	92.5926	XP_011535866.1	767937542	XP_011535866.1	767937542	PREDICTED: PRELI domain-containing protein 2 isoform X1	G1RFE2	G1RFE2_NOMLE	Uncharacterized protein	PRELID2	Nomascus leucogenys (Northern white-cheeked gibbon) (Hylobates leucogenys)						IPR006797;	2e-23	37.58	7.338	8.535	4.576	9.193	11.496	6.973	6.21	8.185	6.125	6.797	9.197	6.57	6.998	11.423	6.566	9.943	8.555	13.832	10.427	21.789	12.178	12.223	14.912	11.748
c150357_g1_i4	3554	UniRef50_A7SB82	Cluster: Predicted protein	53.46	6e-100	26.3697	95.107						A7SB82	A7SB82_NEMVE	Predicted protein	v1g209601	Nematostella vectensis (Starlet sea anemone)	integral component of membrane	G-protein coupled receptor activity	G-protein coupled receptor activity	GO:0004930; GO:0016021		IPR000276;IPR017452;	1e-86	54.69	0.344	2.395	0.58	1.289	2.22	0.274	1.026	0.708	0.696	0.251	0.379	0.191	1.383	1.557	1.473	1.239	1.727	1.156	1.393	1.862	1.12	0.61	1.491	1.296
c150359_g1_i3	3716	UniRef50_A7RZW2	Cluster: Predicted protein	45.17	7e-42	19.8253	94.902						A7RZW2	A7RZW2_NEMVE	Predicted protein	v1g241849	Nematostella vectensis (Starlet sea anemone)						IPR009263;	2e-39	45.17	0.87	1.51	0.723	0.574	1.096	0.691	0.805	0.941	0.547	0.44	1.064	0.658	0.824	1.309	0.494	1.153	1.43	1.313	1.173	2.268	1.346	0.642	1	1.22
c150388_g1_i2	3184	UniRef50_A7SJ23	Cluster: Predicted protein (Fragment)	44.23	1e-134	42.3101	95.6067						A7SJ23	A7SJ23_NEMVE	Predicted protein (Fragment)	v1g120164	Nematostella vectensis (Starlet sea anemone)	endoplasmic reticulum	iron ion binding; L-ascorbic acid binding; oxidoreductase activity, acting on single donors with incorporation of molecular oxygen, incorporation of two atoms of oxygen; procollagen-proline 4-dioxygenase activity	oxidoreductase activity, acting on single donors with incorporation of molecular oxygen, incorporation of two atoms of oxygen; procollagen-proline 4-dioxygenase activity	GO:0031418; GO:0005783; GO:0005506; GO:0016702; GO:0004656		IPR006620;IPR013547;IPR011990;	4e-113	44.23	2.075	3.168	1.981	2.371	3.537	1.952	1.522	2.641	1.015	1.1	3.519	0.976	1.723	3.748	2.581	4.006	3.868	3.674	3.244	3.43	4.337	1.861	3.527	3.197
c150418_g2_i1	4212	UniRef50_E7F2C5	Cluster: Uncharacterized protein	48.97	2e-162	36.6099	88.1864	NP_071941.1	11968057	NP_443117.3	203098995	proton myo-inositol cotransporter	A7RNS4	A7RNS4_NEMVE	Predicted protein	v1g228429	Nematostella vectensis (Starlet sea anemone)	integral component of membrane	receptor activity; substrate-specific transmembrane transporter activity	multicellular organismal development; substrate-specific transmembrane transporter activity	GO:0016021; GO:0007275; GO:0004872; GO:0022891	K08150;	IPR020846;IPR016201;IPR005828;IPR003663;IPR005829;	5e-179	61.25	3.826	5.889	3.361	4.291	6.017	4.32	3.441	4.654	3.513	3.529	4.593	3.205	4.119	6.376	4.697	6.552	5.91	5.535	4.589	6.342	5.611	6.31	6.893	5.297
c150429_g1_i1	2060	UniRef50_A7S5R3	Cluster: Predicted protein (Fragment)	69.23	6e-69	24.0095	86.5285	NP_001093859.1	154240704	NP_001093859.1	154240704	transmembrane protein 192	A7S5R3	A7S5R3_NEMVE	Predicted protein (Fragment)	v1g105700	Nematostella vectensis (Starlet sea anemone)						IPR029399;	5e-56	69.23	9.139	18.217	10.29	11.263	16.918	9.056	9.022	12.101	9.775	8.546	12.146	7.324	9.896	16.668	10.383	18.916	15.031	16.095	12.23	20.774	18.787	16.501	19.145	16.317
c150448_g1_i1	1561	UniRef50_K7J3K6	Cluster: RNA-binding protein 8A	60.78	5e-49	27.7078	90.9091	NP_005096.1	4826972	NP_005096.1	4826972	RNA-binding protein 8A	A0A023FU49	A0A023FU49_9ACAR	RNA-binding protein 8A		Amblyomma parvum	cytoplasm; nucleus	nucleotide binding; RNA binding	RNA processing	GO:0003723; GO:0006396; GO:0005737; GO:0000166; GO:0005634		IPR012677;IPR008111;IPR000504;	7e-47	63.09	18.015	23.416	12.611	18.188	25.377	16.273	15.54	19.133	17.028	16.986	20.332	14.042	15.928	30.769	18.007	28.312	24.863	30.055	23.478	44.572	32.692	27.976	36.387	25.548
c150457_g1_i1	1132	UniRef50_Q9JMA1	Cluster: Ubiquitin carboxyl-terminal hydrolase 14	63.41	1e-152	91.1381	71.1968	NP_005142.1	4827050	NP_005142.1	4827050	ubiquitin carboxyl-terminal hydrolase 14 isoform a	A7SFZ8	A7SFZ8_NEMVE	Ubiquitin carboxyl-terminal hydrolase (EC 3.4.19.12)	v1g189407	Nematostella vectensis (Starlet sea anemone)		cysteine-type peptidase activity; ubiquitinyl hydrolase activity	cysteine-type peptidase activity; ubiquitin-dependent protein catabolic process; ubiquitinyl hydrolase activity	GO:0008234; GO:0006511; GO:0036459	K11843;	IPR001394;IPR000626;IPR029071;IPR019954;IPR018200;IPR028889;	2e-140	75.22	5.992	10.893	5.079	6.201	8.44	5.438	4.743	8.205	4.836	4.995	8.122	3.832	7.102	9.202	6.24	10.904	11.127	7.347	8.319	9.422	12.497	9.646	10.358	10.982
c150460_g1_i8	7664	UniRef50_A7SI74	Cluster: Predicted protein	53.28	9e-96	13.578	55.7325			XP_006725070.1	578839524	PREDICTED: protein naked cuticle homolog 2 isoform X1	A7SI74	A7SI74_NEMVE	Predicted protein	v1g245445	Nematostella vectensis (Starlet sea anemone)		calcium ion binding		GO:0005509	K03213;	IPR011992;	2e-90	53.61	0.466	0.876	0.372	0.414	0.654	0.478	0.496	0.567	0.376	0.524	0.242	0.297	0.852	0.773	0.672	0.605	0.558	0.48	0.487	0.372	1.028	0.567	0.491	0.539
c150461_g2_i2	414	?		?	?																			?	?	4.767	3.886	3.58	5.392	1.961	5.031	4.059	3.926	2.304	5.215	0.874	3.418	4.574	4.006	4.124	7.983	6.953	2.821	3.005	0	1.778	5.058	0.277	4.304
c150490_g1_i1	2840	UniRef50_A7RIW6	Cluster: Predicted protein	71.97	0	48.1648	99.7877						A7RIW6	A7RIW6_NEMVE	Predicted protein	v1g238632	Nematostella vectensis (Starlet sea anemone)						IPR001810;	0	71.97	7.075	8.265	5.134	6.332	9.305	5.916	5.184	6.931	5.497	6.619	6.363	4.946	6.667	8.518	7.229	9.444	8.186	8.013	6.764	9.433	9.126	8.063	7.956	6.801
c150502_g2_i5	2266	UniRef50_UPI0003F09497	Cluster: PREDICTED: protein FAM227B-like	33.56	2e-91	70.2691	83.2013	XP_011519627.1	767983541	XP_011519627.1	767983541	PREDICTED: protein FAM227B isoform X14	C3YBN7	C3YBN7_BRAFL	Putative uncharacterized protein	BRAFLDRAFT_118523	Branchiostoma floridae (Florida lancelet) (Amphioxus)						IPR029417;	2e-76	36.33	0.931	0.829	0.427	0.63	0.779	0.295	0.651	1.062	0.741	1.225	0.685	0.318	1.515	1.616	0.841	1.268	0.801	0.715	0.658	1.275	0.483	1.326	0.5	0.908
c150511_g1_i1	5162	UniRef50_P54728	Cluster: UV excision repair protein RAD23 homolog B	51.05	2e-56	13.1263	56.7308	NP_002865.1	4506387	NP_002865.1	4506387	UV excision repair protein RAD23 homolog B isoform 1	A7SRL4	A7SRL4_NEMVE	Predicted protein	v1g246958	Nematostella vectensis (Starlet sea anemone)	nucleus	damaged DNA binding	nucleotide-excision repair; proteasome-mediated ubiquitin-dependent protein catabolic process	GO:0003684; GO:0006289; GO:0005634; GO:0043161	K10839;	IPR004806;IPR006636;IPR009060;IPR015940;IPR000449;IPR000626;IPR029071;IPR015360;	5e-53	61.14	10.455	15.664	7.783	10.661	15.178	8.873	8.801	10.482	8.326	9.488	11.072	8.151	10.227	14.348	10.334	15.237	15.328	14.283	13.366	18.618	15.457	14.426	16.778	14.169
c150519_g1_i3	341	UniRef50_A7T4E5	Cluster: Predicted protein	56.52	1e-27	79.2507	59.4595	NP_001186050.1	312283732	NP_001186050.1	312283732	ribonuclease P protein subunit p21 isoform 3	A7T4E5	A7T4E5_NEMVE	Predicted protein	v1g195753	Nematostella vectensis (Starlet sea anemone)		ribonuclease P activity	ribonuclease P activity; tRNA 5'-leader removal	GO:0004526; GO:0001682	K03540;	IPR016432;IPR007175;	4e-20	60.49	1.569	0.615	0	0.47	0.615	0	2.614	0.668	0	1.058	0.516	1.231	1.515	1.507	1.266	2.604	1.763	0	1.116	3.34	1.285	0.631	3.295	3.642
c150552_g6_i1	4427	UniRef50_A7RQG1	Cluster: Predicted protein	66.19	4e-120	18.5737	80.2292	NP_689554.2	31542756	XP_011531704.1	767922434	PREDICTED: COX assembly mitochondrial protein homolog isoform X4	A7RQG1	A7RQG1_NEMVE	Predicted protein	v1g200577	Nematostella vectensis (Starlet sea anemone)	integral component of membrane			GO:0016021		IPR004254;	3e-108	66.19	2.702	4.547	2.343	2.719	4.162	2.765	2.857	3.359	2.144	2.021	2.37	2.579	3.362	3.599	4.213	3.708	3.49	4.447	3.253	5.089	4.841	3.828	5.286	4.209
c150567_g1_i1	3115	UniRef50_A7SHD1	Cluster: Predicted protein	42.59	2e-65	30.0916	96.9325			NP_001123578.1	194294548	hsp70-binding protein 1 isoform 2	A7SHD1	A7SHD1_NEMVE	Predicted protein	v1g237262	Nematostella vectensis (Starlet sea anemone)					K09562;	IPR011989;IPR016024;	7e-55	41.99	6.457	8.246	5.517	5.862	10.074	5.641	6.21	6.738	4.026	6.043	7.659	5.434	8.456	9.628	5.36	9.905	10.498	8.63	8.557	14.184	10.657	9.774	9.912	9.033
c150582_g1_i1	1970	UniRef50_A7SGF2	Cluster: Predicted protein	45.31	6e-50	38.2926	64.3939						A7SGF2	A7SGF2_NEMVE	Predicted protein	v1g245107	Nematostella vectensis (Starlet sea anemone)	chromosome, centromeric region		mitotic nuclear division	GO:0000775; GO:0007067	K11548;	IPR005549;	2e-48	44.66	0.759	1.332	0.449	0.602	0.798	0.579	0.232	0.759	0.274	0.346	0.716	0.499	0.767	1.418	0.87	1.374	1.088	1.195	0.639	1.298	0.75	1.412	1.009	1.012
c150584_g5_i3	321	UniRef50_A0A059F3Z0	Cluster: Uncharacterized protein	38.64	4.4	40.0612	4.25743																	?	?	17.206	21.627	17.855	14.537	23.406	26.539	14.923	22.279	26.005	12.829	18.14	18.362	17.5	17.313	25.493	24.671	29.109	34.845	26.76	46.321	31.438	41.878	31.467	25.785
c150597_g1_i1	1232	?		?	?																			?	?	0.921	2.218	0.952	1.27	1.548	0.752	0.507	1.164	0.616	0.44	1.117	0.435	0.54	1.666	1.483	3.055	2.384	1.068	1.545	1.478	2.117	1.422	0.696	1.22
c150603_g4_i1	209	UniRef50_I3I910	Cluster: Uncharacterized protein	46.67	9.1	41.784	4.2029																	?	?	0	2.255	0	0	1.317	1.626	0	3.622	2.019	0	2.802	0	0	3.034	0	1.989	0	0	4.159	3.554	4.296	3.529	8.385	3.443
c150613_g1_i1	1947	UniRef50_F7EKN9	Cluster: Uncharacterized protein	56.65	4e-71	34.6465	91.3386	NP_005810.1	5032131	NP_005810.1	5032131	syntaxin-6 isoform 1	A7RYT5	A7RYT5_NEMVE	Predicted protein	v1g241626	Nematostella vectensis (Starlet sea anemone)	membrane		Golgi vesicle transport	GO:0048193; GO:0016020	K08498;	IPR015260;IPR010989;IPR000727;	1e-92	80.95	5	7.156	3.788	5.175	7.296	4.238	4.776	5.19	4.437	5.372	5.246	4.192	5.028	8.686	4.45	6.715	6.522	6.26	6.592	10.054	6.588	6.128	8.367	7.094
c150638_g1_i4	1784	UniRef50_T1IVA6	Cluster: Uncharacterized protein	26.73	2.8	14.9945	5.44676																	?	?	1.366	1.659	1.511	1.261	1.653	1.708	1.522	1.71	1.665	1.393	2.307	1.613	1.856	2.072	1.711	1.201	2.888	1.46	2.519	1.309	1.213	1.636	0.964	2.299
c150639_g1_i1	1283	?		?	?																			?	?	11.973	17.248	9.228	14.274	18.1	9.066	11.625	12.091	8.931	5.55	14.622	8.672	7.812	24.641	13.251	19.55	25.898	19.259	19.614	23.166	20.616	13.485	20.734	21.945
c150651_g1_i1	404	UniRef50_X2H0Y1	Cluster: Putative multiple inositol polyphosphate histidine phosphatase 1	43.75	8.6	22.3844	6.84327																	?	?	0.688	2.581	1.795	4.366	5.681	0.793	0.882	3.015	2.144	0.576	6.753	0.732	1.278	3.014	1.424	3.391	1.799	5.28	2.242	4.164	6.773	2.513	7.027	2.327
c150656_g1_i2	1861	UniRef50_F8DZE6	Cluster: Putative secreted protein	33.94	0.2	16.112	34.2373																	?	?	7.55	14.545	6.798	7.349	13.284	6.383	6.629	9.217	7.22	8.745	7.901	5.732	6.278	14.616	10.719	14.881	15.139	11.422	11.524	13.947	11.192	12.384	12.698	12.183
c150658_g1_i1	1493	UniRef50_A7SAK2	Cluster: Predicted protein	56.62	9e-88	53.2938	97.7941	NP_002927.2	21359816	NP_002927.2	21359816	ribonuclease H1 isoform 1 precursor	A7SAK2	A7SAK2_NEMVE	Predicted protein	v1g243990	Nematostella vectensis (Starlet sea anemone)		magnesium ion binding; nucleic acid binding; RNA-DNA hybrid ribonuclease activity	RNA-DNA hybrid ribonuclease activity	GO:0004523; GO:0000287; GO:0003676	K03469;	IPR009027;IPR017067;IPR011320;IPR012337;IPR002156;	4e-74	56.62	2.621	4.193	3.098	3.67	5.152	3.344	2.768	3.632	2.874	3.529	4.856	2.664	2.794	5.88	3.451	5.13	2.986	6.318	5.047	7.56	5.899	5.497	8.072	6.12
c150660_g1_i2	3747	UniRef50_T2MF01	Cluster: RNA-binding protein 25 (Fragment)	48.72	1e-42	15.3281	26.7045			XP_011535347.1	767981226	PREDICTED: RNA-binding protein 25 isoform X2	M4AS97	M4AS97_XIPMA	Uncharacterized protein		Xiphophorus maculatus (Southern platyfish) (Platypoecilus maculatus)		nucleic acid binding; nucleotide binding	mRNA processing	GO:0006397; GO:0003676; GO:0000166		IPR012677;IPR002483;IPR000504;	2e-37	46.26	13.744	17.108	9.491	9.682	13.178	12.075	10.621	15.945	12.329	12.892	13.948	9.213	16.619	22.856	16.356	18.57	16.876	10.266	8.176	14.319	16.392	17.688	13.975	12.344
c150680_g1_i1	1357	UniRef50_Q6DEW6	Cluster: RNA exonuclease 4	43.02	4e-77	62.7536	84.5411	NP_001266280.1	525345344	NP_001266280.1	525345344	RNA exonuclease 4 isoform 4	V9KME7	V9KME7_CALMI	RNA exonuclease 4		Callorhynchus milii (Elephant fish) (Australian ghost shark)		exonuclease activity; nucleic acid binding	exonuclease activity	GO:0004527; GO:0003676		IPR006055;IPR013520;IPR012337;	8e-68	50.71	4.058	4.37	2.266	3.416	5.152	3.608	3.386	3.531	2.977	3.655	4.477	2.802	3.769	5.88	3.402	4.727	4.039	7.112	4.722	6.94	6.249	4.224	5.831	4.635
c150713_g1_i1	3535	UniRef50_A7T223	Cluster: Predicted protein (Fragment)	61.04	2e-147	30.3561	99.7253	NP_003792.1	4504079	NP_001907.2	21359867	cytochrome c1, heme protein, mitochondrial precursor	A7T223	A7T223_NEMVE	Predicted protein (Fragment)	v1g524	Nematostella vectensis (Starlet sea anemone)	GPI-anchor transamidase complex			GO:0042765	K05289;	IPR007246;	1e-122	61.04	10.647	30.405	12.228	13.295	16.802	10.134	10.202	19.638	12.546	10.86	11.63	7.515	11.591	18.562	23.337	20.29	18.944	18.475	16.142	23.967	27.245	20.255	28.244	16.269
c150747_g1_i2	1172	UniRef50_A0A075CXR2	Cluster: Tegument protein UL35	29.17	1.9	15.5201	12.305																	?	?	1.235	1.901	1.522	1.421	1.971	1.789	0.596	1.457	1.3	1.225	2.16	1.348	0.663	1.646	2.136	2.68	2.636	1.744	2.738	3.306	2.014	2.021	1.964	2.809
c150778_g1_i1	1626	UniRef50_F1SE79	Cluster: DCN1-like protein	54.7	2e-80	42.2007	78.4247	NP_001035492.1	94536778	NP_001035492.1	94536778	DCN1-like protein 4 isoform 1	I3J4M6	I3J4M6_ORENI	DCN1-like protein (Defective in cullin neddylation protein 1-like protein)	LOC100694212	Oreochromis niloticus (Nile tilapia) (Tilapia nilotica)						IPR014764;IPR005176;	4e-70	54.2	4.22	5.898	4.193	4.366	5.844	4.686	4.908	4.644	3.387	4.126	4.593	3.757	5.426	7.516	5.132	7.34	7.295	6.857	6.64	9.196	7.708	7.251	7.081	7.558
c150781_g2_i1	949	UniRef50_Q4QQY8	Cluster: Adenylate kinase isoenzyme 6	72.44	4e-79	48.3938	90.6433	NP_057367.1	7706212	NP_057367.1	7706212	adenylate kinase isoenzyme 6 isoform b	K1RCV9	K1RCV9_CRAGI	Adenylate kinase isoenzyme 6 homolog (AK6) (EC 2.7.4.3) (Dual activity adenylate kinase/ATPase)	CGI_10020671	Crassostrea gigas (Pacific oyster) (Crassostrea angulata)	nucleus	adenylate kinase activity; ATPase activity; ATP binding	adenylate kinase activity; ATPase activity	GO:0005524; GO:0016887; GO:0004017; GO:0005634		IPR020618;IPR027417;IPR000623;	2e-64	70.91	1.113	1.752	1.007	1.223	1.509	1.494	1.489	1.649	0.719	0.859	1.686	1.051	1.411	3.173	1.058	2.315	2.249	2.4	1.803	4.581	2.384	1.946	3.5	1.381
c150782_g1_i1	208	UniRef50_G1XC35	Cluster: Uncharacterized protein	35.42	7.2	67.4528	21.466																	?	?	2.49	8.032	2.452	8.036	6.681	1.647	9.893	2.459	0	4.346	4.277	2.356	3.598	4.631	1.79	3.382	2.986	1.812	5.295	0	4.378	8.384	7.117	3.509
c150785_g1_i1	871	UniRef50_P13444	Cluster: S-adenosylmethionine synthase isoform type-1	73.33	2e-138	86.2302	63.9798						A7SEP6	A7SEP6_NEMVE	S-adenosylmethionine synthase (EC 2.5.1.6)	v1g233095	Nematostella vectensis (Starlet sea anemone)		ATP binding; metal ion binding; methionine adenosyltransferase activity	methionine adenosyltransferase activity; one-carbon metabolic process; S-adenosylmethionine biosynthetic process	GO:0005524; GO:0006556; GO:0046872; GO:0004478; GO:0006730	K00789;	IPR022631;IPR022630;IPR022629;IPR022628;IPR002133;IPR022636;	8e-135	89.62	10.829	37.85	16.673	21.792	39.795	20.359	14.934	29.645	15.409	13.059	21.164	13.405	17.888	34.259	23.742	37.919	42.603	37.147	26.006	42.868	46.196	23.431	62.211	44.428
c150787_g1_i1	1812	UniRef50_A7SGZ0	Cluster: Predicted protein (Fragment)	66.3	4e-120	44.0586	99.6324	XP_005273109.1	530366037	XP_005273109.1	530366037	PREDICTED: spermatogenesis-associated protein 17 isoform X1	A7SGZ0	A7SGZ0_NEMVE	Predicted protein (Fragment)	v1g118058	Nematostella vectensis (Starlet sea anemone)						IPR000048;IPR027417;	6e-96	66.3	2.905	3.159	2.069	2.785	3.903	2.338	1.963	2.995	2.384	2.503	2.349	1.794	2.547	3.223	3.056	3.516	2.888	3.869	2.986	3.611	3.258	3.005	4.358	2.8
c150801_g1_i1	1342	UniRef50_R1DNZ3	Cluster: Uncharacterized protein (Fragment)	31.31	2e-17	42.3443	23.601						R1DNZ3	R1DNZ3_EMIHU	Uncharacterized protein (Fragment)	EMIHUDRAFT_120083	Emiliania huxleyi CCMP1516							5e-19	30.52	0.091	1.426	0.427	0.602	0.394	0.122	0.154	0.86	0.479	0.744	0.453	0	0.843	0.783	1.78	1.7	2.159	0.745	0.467	0.226	1.562	2.139	0.161	0.851
c150817_g1_i1	624	UniRef50_D9I8K3	Cluster: Plastid ferredoxin	63.06	3e-46	63.622	83.4225						A7YXI8	A7YXI8_ALEFU	Chloroplast ferredoxin		Alexandrium fundyense (Dinoflagellate)		2 iron, 2 sulfur cluster binding; electron carrier activity; metal ion binding	electron transport chain	GO:0051537; GO:0009055; GO:0022900; GO:0046872		IPR001041;IPR006058;IPR012675;IPR010241;	4e-47	83.08	1.235	7.622	1.631	2.672	4.229	0.163	3.364	7.953	4.71	7.017	8.575	0.244	4.167	2.598	16.761	14.142	11.217	5.701	2.49	2.663	12.343	25.281	6.349	7.614
c150823_g1_i1	1147	UniRef50_P19623	Cluster: Spermidine synthase	71.93	2e-144	73.1791	94.0397	NP_003123.2	63253298	NP_003123.2	63253298	spermidine synthase	A7S1R0	A7S1R0_NEMVE	Predicted protein	v1g165376	Nematostella vectensis (Starlet sea anemone)		transferase activity	transferase activity	GO:0016740	K00797;	IPR030374;IPR030373;IPR029063;IPR001045;	1e-130	79.93	3.451	5.526	2.354	3.03	5.181	3.049	3.75	3.895	2.566	2.943	3.561	3.354	3.949	5.493	2.759	5.14	5.442	5.407	4.837	7.21	6.3	4.866	7.349	6.659
c150825_g5_i1	295	UniRef50_UPI00045E5F8D	Cluster: hypothetical protein	45.1	2	43.6667	14.2045																	?	?	0.294	1.258	0.449	0.819	1.442	1.189	0.717	3.136	1.494	0.534	2.086	0.838	0.426	0.506	1.889	3.17	0	1.313	1.898	6.116	0.791	2.609	1.527	1.873
c150836_g1_i3	1978	UniRef50_UPI0005215B9C	Cluster: PREDICTED: intestinal mucin-like protein	34.31	0.35	15.0174	24.5014																	?	?	0	1.51	0.12	0.555	0.211	0	0.441	0.88	0.445	0.922	0.927	0	0.777	0.595	1.651	0.682	1.322	0.607	0.191	0	0.73	2.545	0.116	0.189
c150847_g1_i1	1368	UniRef50_W4XM89	Cluster: Uncharacterized protein	34.38	6e-24	39.8275	24.2694						W4XM89	W4XM89_STRPU	Uncharacterized protein	Sp-Hypp_419	Strongylocentrotus purpuratus (Purple sea urchin)							6e-25	34.38	5.981	6.467	4.499	4.432	5.594	4.848	6.783	5.231	2.486	6.189	3.455	4.66	7.471	5.216	6.932	7.215	7.79	4.741	4.799	2.392	6.598	7.967	3.197	6.829
c150868_g1_i3	2699	UniRef50_R7U0R1	Cluster: Uncharacterized protein	31.4	3e-18	24.4534	28.6802						R7U0R1	R7U0R1_CAPTE	Uncharacterized protein	CAPTEDRAFT_224084	Capitella teleta (Polychaete worm)						IPR024810;	8e-16	31.4	1.407	0.056	0.088	0.518	0.336	0.427	0.529	0.304	0	1.267	0	0.35	0.833	0.407	0.247	0	0.495	0.549	0.181	0	0.504	0.492	0	0.681
c150890_g1_i1	411	UniRef50_Q5ENS9	Cluster: Ferredoxin--NADP reductase (Fragment)	77.91	9e-39	61.4833	20.4327						Q5ENS9	Q5ENS9_HETTR	Ferredoxin--NADP reductase (EC 1.18.1.2) (Fragment)		Heterocapsa triquetra (Dinoflagellate) (Glenodinium triquetrum)		ferredoxin-NADP+ reductase activity	ferredoxin-NADP+ reductase activity	GO:0004324		IPR017927;IPR001709;IPR015701;IPR001433;IPR017938;	1e-32	77.91	0.152	3.504	0.471	0.64	1.49	0	0	2.57	0.388	1.665	1.643	0.212	1.326	0.972	3.214	3.66	1.367	2.38	0.782	1.772	1.233	4.973	0.786	2.582
c150890_g2_i1	1422	UniRef50_Q5ENS9	Cluster: Ferredoxin--NADP reductase (Fragment)	85.19	0	67.1508	77.6442						Q5ENS9	Q5ENS9_HETTR	Ferredoxin--NADP reductase (EC 1.18.1.2) (Fragment)		Heterocapsa triquetra (Dinoflagellate) (Glenodinium triquetrum)		ferredoxin-NADP+ reductase activity	ferredoxin-NADP+ reductase activity	GO:0004324		IPR017927;IPR001709;IPR015701;IPR001433;IPR017938;	8e-156	84.45	0.132	4.379	1.193	2.334	1.653	0.152	1.015	4.077	2.897	4.199	3.729	0.106	3.182	2.39	7.446	6.177	4.561	2.312	0.925	1.726	8.006	11.55	1.831	4.238
c150916_g1_i2	2726	UniRef50_UPI000359D4F5	Cluster: PREDICTED: striatin-interacting protein 2 isoform X3	52.96	0	79.4012	91.3815	NP_149079.2	56790935	NP_149079.2	56790935	striatin-interacting protein 1 isoform 1	C3ZAG2	C3ZAG2_BRAFL	Putative uncharacterized protein	BRAFLDRAFT_57852	Branchiostoma floridae (Florida lancelet) (Amphioxus)						IPR021819;IPR012486;	0	55.94	5.232	6.392	4.248	4.422	6.806	4.919	4.026	6.06	4.323	5.299	5.099	3.704	5	6.693	5.686	7.378	6.405	6.446	6.039	7.222	8.098	6.876	6.465	6.81
c150926_g1_i1	1795	UniRef50_A7RUK3	Cluster: Predicted protein	78.04	1e-98	35.1233	99.5327			NP_005728.2	6552296	ADP-ribosylation factor-like protein 4C isoform 2	A7RUK3	A7RUK3_NEMVE	Predicted protein	v1g162886	Nematostella vectensis (Starlet sea anemone)	intracellular	GTP binding	small GTPase mediated signal transduction	GO:0005525; GO:0005622; GO:0007264	K07945;	IPR027417;IPR005225;IPR024156;IPR006689;	5e-84	78.04	8.34	10.408	6.448	7.132	12.285	7.765	7.522	8.125	7.197	7.017	8.881	6.071	7.49	12.018	8.682	13.796	12.711	10.335	10.666	11.171	10.205	9.058	10.063	10.48
c150956_g1_i1	4563	UniRef50_A7RHJ8	Cluster: Predicted protein	44.04	0	44.2026	97.2145						A7RHJ8	A7RHJ8_NEMVE	Predicted protein	v1g197226	Nematostella vectensis (Starlet sea anemone)		oxidoreductase activity, acting on paired donors, with incorporation or reduction of molecular oxygen, reduced ascorbate as one donor, and incorporation of one atom of oxygen	oxidoreductase activity, acting on paired donors, with incorporation or reduction of molecular oxygen, reduced ascorbate as one donor, and incorporation of one atom of oxygen	GO:0016715		IPR014784;IPR008977;IPR015197;IPR015196;IPR003137;	8e-167	43.62	2.834	6.308	2.069	2.964	6.556	3.71	3.772	3.582	2.304	4.618	3.687	2.972	3.551	5.067	5.379	5.226	6.234	4.242	3.654	5.687	4.964	3.272	8.206	6.006
[truncated: 7,367 more rows]
[truncated: 23 more columns]

## Sheet: A12 5142 genes
Contig	Contig_length	database sequence (subject) id	Cluster name	percent identity	Expect value	contig coverage	uniref coverage	HS Refseq	Hs GI	HS annotation	uniprot_ID	uniprot_Acc	Protein.names	Gene.names	Organism	GO_cellular.component	GO_molecular.function	GO_biological.process	GO_IDs	KO	InterPro	e.value	percent.identity	A1_TMM	A2_TMM	A3_TMM	A4_TMM	A5_TMM	A6_TMM	A7_TMM	A8_TMM	A9_TMM	A10_TMM	A11_TMM	A12_TMM	A13_TMM	S1_TMM	S2_TMM	S3_TMM	S4_TMM	S5_TMM	S6_TMM	S7_TMM	S8_TMM	S9_TMM	S10_TMM	S11_TMM	S12_TMM	S13_TMM
[truncated: 5,142 more rows]
[truncated: 20 more columns]

[truncated: 7 more sheets: A24 1178 genes, S12 847 genes, S24 1715 genes, A12 COM S12, A12 COM S24, A24 COM S24, S12 COM A24]
